# Supplementary material for: Transcription factor MrpC binds to promoter regions of hundreds of developmentally-regulated genes in Myxococcus xanthus
Source: BMC Genomics. 2014 Dec 16;15:1123. doi: 10.1186/1471-2164-15-1123 (PMC4320627; doi:10.1186/1471-2164-15-1123)
Supplement: Supplementary file 3 — Additional file 3: ChIP-seq peaks. The list of 1608 ChIP-seq peaks from two experiments showing overall rank (related to the number of sequence reads), peak coordinate (average genome coordinate of the two peak maxima), rank in each experiment, genome coordinate of each peak maximum, number of the gene whose predicted TSC is nearest the peak coordinate, gene functional annotation, gene start and stop coordinates, and position of the peak coordinate relative to the nearest predicted TSC. (XLSX 190 KB) [file 12864_2014_6823_MOESM3_ESM.xlsx]

## Sheet: 65bp-analysis.txt
	Additional file 3 ChIP-seq peaks
ID	Ranka	Peak coordinate	Expt #1 rank	Expt #2 rank	[#1 coord, #2 coord]	Nearest ORF start (MXAN)	Functional annotation	ORF start	ORF end	Orientation	Peak placement	Position of peak relative to ORF start	Direction from peak
968	1	5366818	3	9	[5366818, 5366819]	4360	tRNA(Ile)-lysidine synthetase	5367386	5366031	'-'	'ORF'	568	'+'
1362	2	7716915	14	1	[7716934, 7716897]	6247	terpene synthase, metal binding domain protein	7716986	7719253	'+'	'NC'	-71	'-'
909	3	4984921	4	11	[4984923, 4984919]	4064	putative adenylylsulfate kinase	4984680	4983907	'-'	'NC'	-241	'-'
1265	4	7188924	5	10	[7188923, 7188926]	5802	alanyl-tRNA synthetase	7189294	7191990	'+'	'NC'	-370	'-'
119	5	590128	1	4	[590132, 590125]	524	response regulator	590225	590734	'+'	'NC'	-97	'-'
1140	6	6402316	2	3	[6402285, 6402348]	5125	transcriptional regulator MrpC	6402563	6403309	'+'	'NC'	-247	'-'
1572	7	8913713	63	12	[8913703, 8913723]	7298	cytochrome P450 family protein	8913955	8915244	'+'	'NC'	-242	'-'
1556	8	8855240	11	22	[8855238, 8855242]	7253	hypothetical protein	8855196	8854654	'-'	'NC'	-44	'-'
172	9	840127	123	16	[840134, 840120]	735	hypothetical protein	839960	838065	'-'	'NC'	-167	'-'
137	10	702164	7	26	[702165, 702163]	606	transporter, small conductance mechanosensitive ion channel (MscS) family	702193	700496	'-'	'ORF'	29	'+'
1273	11	7231849	13	17	[7231841, 7231857]	5835	hypothetical protein	7231983	7233053	'+'	'NC'	-134	'-'
931	12	5094577	40	20	[5094577, 5094578]	4147	RNA polymerase sigma factor RpoE1	5094600	5095241	'+'	'NC'	-23	'-'
324	13	1661192	6	45	[1661195, 1661190]	1413	hypothetical protein	1661085	1660456	'-'	'NC'	-107	'-'
694	14	3653767	17	13	[3653772, 3653762]	3116	RDD family protein	3653669	3652860	'-'	'NC'	-98	'-'
692	15	3638832	48	23	[3638836, 3638828]	3105	Type IV leader peptidase family protein	3638865	3639404	'+'	'NC'	-33	'-'
996	16	5543175	21	2	[5543164, 5543186]	4477	hypothetical protein	5544967	5545530	'+'	'NC'	-1792	'-'
1510	17	8566167	9	42	[8566159, 8566175]	7003	sensor histidine kinase	8566252	8568552	'+'	'NC'	-85	'-'
174	18	845366	28	29	[845356, 845376]	738	hypothetical protein	845462	846271	'+'	'NC'	-96	'-'
885	19	4862056	33	30	[4862058, 4862054]	3993	ATP-dependent protease La	4862103	4864586	'+'	'NC'	-47	'-'
422	20	2149201	12	19	[2149206, 2149197]	1817	hypothetical protein	2149251	2149844	'+'	'NC'	-50	'-'
1218	21	6884314	223	5	[6884325, 6884303]	5535	hypothetical protein	6885405	6883465	'-'	'ORF'	1091	'+'
779	22	4115291	26	15	[4115285, 4115297]	3533	FAD-binding monooxygenase, PheA/TfdB family	4115407	4117032	'+'	'NC'	-116	'-'
1292	23	7334643	75	33	[7334643, 7334643]	5911	penicillin-binding protein, 1A family	7334233	7331702	'-'	'NC'	-410	'-'
117	24	586330	32	47	[586335, 586325]	522	putative lipoprotein	586377	588023	'+'	'NC'	-47	'-'
1250	25	7109042	194	28	[7109038, 7109046]	5740	glycosyl transferase, group 2	7108870	7107347	'-'	'NC'	-172	'-'
232	26	1162126	16	70	[1162123, 1162130]	1000	hypothetical protein	1162060	1161497	'-'	'NC'	-66	'-'
385	27	2030390	8	50	[2030390, 2030391]	1710	serine/threonine kinase PKN8	2030186	2027037	'-'	'NC'	-204	'-'
831	28	4423968	10	52	[4423968, 4423968]	3709	HAD superfamily (subfamily IG) hydrolase, 5'-nucleotidase	4424252	4422543	'-'	'ORF'	284	'+'
1354	29	7697835	512	8	[7697828, 7697843]	6234	major facilitator family transporter	7697848	7699032	'+'	'NC'	-13	'-'
688	30	3607748	73	39	[3607773, 3607723]	3079	hypothetical protein	3607814	3608368	'+'	'NC'	-66	'-'
1582	31	8967406	62	51	[8967402, 8967411]	7346	fatty acid hydroxylase	8968275	8967619	'-'	'NC'	869	'+'
454	32	2318977	96	38	[2318984, 2318971]	1984	hypothetical protein	2319139	2320221	'+'	'NC'	-162	'-'
1005	33	5600046	24	62	[5600046, 5600046]	4523	putative lipoprotein	5599945	5598689	'-'	'NC'	-101	'-'
913	34	4996850	51	14	[4996860, 4996841]	4077	polyketide synthase type I	4996865	5003323	'+'	'NC'	-15	'-'
269	35	1415277	112	40	[1415270, 1415285]	1206	hypothetical protein	1415229	1413199	'-'	'NC'	-48	'-'
1570	36	8912495	270	36	[8912493, 8912498]	7295	putative sugar ABC transporter, periplasmic sugar-binding protein	8912403	8911123	'-'	'NC'	-92	'-'
754	37	3971485	15	197	[3971488, 3971483]	3417	putative lipoprotein	3971437	3970400	'-'	'NC'	-48	'-'
990	38	5536788	61	6	[5536793, 5536783]	4473	transposase orfB, IS3 family	5538434	5537586	'-'	'NC'	1646	'+'
318	39	1625534	50	64	[1625534, 1625535]	1383	gamma-glutamyltransferase	1625503	1623695	'-'	'NC'	-31	'-'
1020	40	5710697	18	68	[5710697, 5710697]	4575	hypothetical protein	5710576	5711358	'+'	'ORF'	121	'+'
57	41	277075	291	46	[277083, 277067]	227	methyl-accepting chemotaxis protein	276910	275249	'-'	'NC'	-165	'-'
627	42	3381855	454	7	[3381844, 3381867]	2893	hypothetical protein	3380788	3379289	'-'	'NC'	-1067	'-'
985	43	5481952	30	93	[5481957, 5481947]	4433	peptidase, S1C (protease Do) subfamily	5481985	5483331	'+'	'NC'	-33	'-'
1471	44	8367448	310	48	[8367450, 8367446]	6816	hypothetical protein	8367334	8367101	'-'	'NC'	-114	'-'
315	45	1620154	176	53	[1620142, 1620166]	1380	hypothetical protein	1620284	1620562	'+'	'NC'	-130	'-'
1201	46	6781793	66	67	[6781801, 6781786]	5453	hypothetical protein	6782133	6783950	'+'	'NC'	-340	'-'
1132	47	6341978	23	156	[6341986, 6341971]	5064	hypothetical protein	6341906	6340896	'-'	'NC'	-72	'-'
856	48	4637449	152	57	[4637450, 4637448]	3857	pyruvate decarboxylase	4637314	4635521	'-'	'NC'	-135	'-'
1082	49	6110759	84	65	[6110738, 6110781]	4877	aspartate kinase	6110693	6109500	'-'	'NC'	-66	'-'
1496	50	8499492	44	99	[8499492, 8499492]	6947	putative chemotaxis protein, CheW	8499547	8500026	'+'	'NC'	-55	'-'
615	51	3316937	34	119	[3316947, 3316927]	2847	hypothetical protein	3316906	3318159	'+'	'ORF'	31	'+'
1300	52	7364227	53	90	[7364219, 7364235]	5941	putative ATP:cob(I)alamin adenosyltransferase	7364275	7363715	'-'	'ORF'	48	'+'
32	53	141897	27	75	[141889, 141906]	121	methylmalonate-semialdehyde dehydrogenase	142019	143503	'+'	'NC'	-122	'-'
1410	54	7978543	52	101	[7978539, 7978547]	6469	thioredoxin	7978136	7978465	'+'	'NC'	407	'+'
1179	55	6659834	42	121	[6659838, 6659831]	5348	M23 peptidase domain protein	6659676	6658759	'-'	'NC'	-158	'-'
384	56	2027035	58	94	[2027038, 2027032]	1709	putative DNA-binding regulatory protein	2027040	2026147	'-'	'ORF'	5	'+'
965	57	5332978	43	127	[5332987, 5332969]	4333	ATP-dependent metalloprotease FtsH	5332778	5330754	'-'	'NC'	-200	'-'
608	58	3290224	54	104	[3290225, 3290223]	2818	preprotein translocase, SecG subunit	3290237	3290635	'+'	'NC'	-13	'-'
351	59	1827854	29	193	[1827854, 1827854]	1555	cation-binding protein, hemerythrin HHE family	1827842	1828330	'+'	'ORF'	12	'+'
1579	60	8947659	31	181	[8947663, 8947655]	7325	acyltransferase family protein	8947646	8946414	'-'	'NC'	-13	'-'
963	61	5325038	107	73	[5325034, 5325043]	4327	Glu/Leu/Phe/Val dehydrogenase family protein	5325253	5326782	'+'	'NC'	-215	'-'
1339	62	7622583	20	301	[7622589, 7622577]	6164	hypothetical protein	7622558	7621983	'-'	'NC'	-25	'-'
236	63	1182671	115	72	[1182667, 1182676]	1013	transcription-repair coupling factor	1182641	1179075	'-'	'NC'	-30	'-'
624	64	3367674	65	55	[3367654, 3367695]	2883	putative lipoprotein	3367504	3366209	'-'	'NC'	-170	'-'
722	65	3798343	49	170	[3798350, 3798336]	3245	hypothetical protein	3798325	3797966	'-'	'NC'	-18	'-'
442	66	2258380	55	153	[2258386, 2258375]	1925	gliding motility protein MglA	2258707	2258120	'-'	'ORF'	327	'+'
1563	67	8887184	39	227	[8887182, 8887186]	7276	CRISPR-associated protein, Cas6-related	8888997	8888371	'-'	'NC'	1813	'+'
1173	68	6607892	35	108	[6607890, 6607895]	5305	transcriptional regulator, LuxR family	6607974	6610682	'+'	'NC'	-82	'-'
1107	69	6234755	974	59	[6234765, 6234746]	4985	hypothetical protein	6235082	6234795	'-'	'NC'	327	'+'
628	70	3382446	215	7	[3382434, 3382458]	2894	hypothetical protein	3383569	3380858	'-'	'ORF'	1123	'+'
1329	71	7565203	146	79	[7565195, 7565212]	6119	hypothetical protein	7565393	7565767	'+'	'NC'	-190	'-'
1278	72	7254606	37	282	[7254596, 7254617]	5848	putative lipoprotein	7254611	7255474	'+'	'NC'	-5	'-'
666	73	3520480	60	164	[3520486, 3520475]	2997	HAMP domain/GAF domain/GGDEF domain protein	3520406	3518469	'-'	'NC'	-74	'-'
1032	74	5775007	92	66	[5775010, 5775004]	4602	hypothetical protein	5775025	5775999	'+'	'NC'	-18	'-'
1105	75	6213577	76	133	[6213582, 6213573]	4967	UDP-3-O-[3-hydroxymyristoyl] N-acetylglucosamine deacetylase	6213230	6212286	'-'	'NC'	-347	'-'
1211	76	6825566	119	84	[6825567, 6825565]	5483	sensory box histidine kinase	6825556	6823820	'-'	'NC'	-10	'-'
1187	77	6710372	38	146	[6710366, 6710378]	5390	putative lipoprotein	6710392	6710658	'+'	'NC'	-20	'-'
414	78	2128987	45	128	[2128985, 2128989]	1802	hypothetical protein	2128552	2129286	'+'	'ORF'	435	'+'
839	79	4489671	183	78	[4489677, 4489666]	3772	putative lipoprotein	4489596	4488949	'-'	'NC'	-75	'-'
1392	80	7874372	46	272	[7874368, 7874376]	6392	putative acyl carrier protein	7874388	7874699	'+'	'NC'	-16	'-'
987	81	5514715	117	92	[5514722, 5514709]	4453	hypothetical protein	5514529	5514353	'-'	'NC'	-186	'-'
305	82	1564352	90	116	[1564352, 1564352]	1334	thrombospondin type 3 repeat family protein	1564235	1565728	'+'	'ORF'	117	'+'
853	83	4602432	106	106	[4602428, 4602436]	3829	sodium/bile acid symporter family protein	4602439	4603362	'+'	'NC'	-7	'-'
982	84	5446433	89	120	[5446431, 5446435]	4411	JmjC domain protein	5446728	5445841	'-'	'ORF'	295	'+'
828	85	4410657	133	85	[4410656, 4410658]	3696	hypothetical protein	4410702	4411115	'+'	'NC'	-45	'-'
24	86	114357	128	88	[114362, 114353]	99	hypothetical protein	114381	114485	'+'	'NC'	-24	'-'
605	87	3266682	101	112	[3266680, 3266685]	2798	polyketide/non-ribosomal peptide synthetase	3266656	3260390	'-'	'NC'	-26	'-'
242	88	1225690	88	131	[1225695, 1225685]	1048	UDP-glucose 6-dehydrogenase	1225710	1227008	'+'	'NC'	-20	'-'
1031	89	5774511	92	134	[5774501, 5774521]	4602	hypothetical protein	5775025	5775999	'+'	'NC'	-514	'-'
1407	90	7965813	116	109	[7965807, 7965819]	6461	RNA polymerase sigma-70 factor, ECF subfamily	7966009	7965356	'-'	'ORF'	196	'+'
657	91	3482995	95	140	[3482993, 3482997]	2975	hypothetical protein	3490220	3489060	'-'	'NC'	7225	'+'
1015	92	5672461	274	77	[5672458, 5672464]	4549	hypothetical protein	5672531	5674435	'+'	'NC'	-70	'-'
92	93	455563	300	81	[455570, 455556]	394	hypothetical protein	455488	454403	'-'	'NC'	-75	'-'
593	94	3156821	100	152	[3156816, 3156827]	2706	hypothetical protein	3156614	3157888	'+'	'ORF'	207	'+'
781	95	4130721	105	144	[4130722, 4130721]	3545	ribosomal protein S16	4130752	4131012	'+'	'NC'	-31	'-'
1118	96	6281794	93	25	[6281792, 6281796]	5024	hypothetical protein	6281782	6280301	'-'	'NC'	-12	'-'
1374	97	7758886	99	18	[7758891, 7758882]	6282	hypothetical protein	7758877	7758398	'-'	'NC'	-9	'-'
1379	98	7796949	114	137	[7796950, 7796949]	6316	GTP cyclohydrolase family protein	7796941	7797345	'+'	'ORF'	8	'+'
400	99	2078649	71	256	[2078658, 2078640]	1753	hypothetical protein	2078198	2078716	'+'	'ORF'	451	'+'
976	100	5407369	439	76	[5407368, 5407370]	4402	non-ribosomal peptide synthetase	5407416	5415644	'+'	'NC'	-47	'-'
425	101	2174610	87	192	[2174618, 2174602]	1850	hypothetical protein	2174521	2173748	'-'	'NC'	-89	'-'
354	102	1837017	122	141	[1837027, 1837007]	1565	sigma-54 dependent transcriptional regulator, Fis family	1837171	1838766	'+'	'NC'	-154	'-'
898	103	4941488	67	289	[4941489, 4941488]	4033	hypothetical protein	4941599	4941366	'-'	'ORF'	111	'+'
577	104	3067345	68	206	[3067335, 3067356]	2627	transcriptional regulator, CarD family	3067259	3067753	'+'	'ORF'	86	'+'
1359	105	7707810	36	32	[7707811, 7707810]	6242	hypothetical protein	7707803	7710169	'+'	'ORF'	7	'+'
651	106	3452245	167	114	[3452247, 3452243]	2941	hypothetical protein	3452321	3452755	'+'	'NC'	-76	'-'
41	107	223051	235	97	[223054, 223048]	182	asmA family protein	222891	220189	'-'	'NC'	-160	'-'
940	108	5182613	113	157	[5182617, 5182610]	4221	dofB protein	5182386	5181937	'-'	'NC'	-227	'-'
1067	109	5987500	98	198	[5987509, 5987491]	4788	phosphate ABC transporter, periplasmic phosphate-binding protein	5987638	5988459	'+'	'NC'	-138	'-'
522	110	2705822	193	115	[2705819, 2705826]	2328	hypothetical protein	2705819	2707489	'+'	'ORF'	3	'+'
1437	111	8189592	171	124	[8189586, 8189598]	6660	hypothetical protein	8189515	8188763	'-'	'NC'	-77	'-'
1541	112	8778989	125	158	[8778983, 8778996]	7195	hypothetical protein	8778888	8780813	'+'	'ORF'	101	'+'
3	113	14883	190	118	[14879, 14888]	14	hypothetical protein	14845	14066	'-'	'NC'	-38	'-'
148	114	770138	72	381	[770135, 770141]	669	hypothetical protein	770143	770700	'+'	'NC'	-5	'-'
836	115	4464588	70	388	[4464591, 4464586]	3749	hypothetical protein	4464580	4467237	'+'	'ORF'	8	'+'
578	116	3067528	68	206	[3067521, 3067535]	2627	transcriptional regulator, CarD family	3067259	3067753	'+'	'ORF'	269	'+'
410	117	2104013	85	248	[2104011, 2104015]	1777	putative lipoprotein	2103513	2103884	'+'	'NC'	500	'+'
1115	118	6268448	19	24	[6268456, 6268440]	5013	putative lipoprotein	6268469	6266793	'-'	'ORF'	21	'+'
164	119	811782	78	314	[811779, 811785]	712	sensor histidine kinase/response regulator	811933	817836	'+'	'NC'	-151	'-'
626	120	3381198	64	7	[3381202, 3381194]	2893	hypothetical protein	3380788	3379289	'-'	'NC'	-410	'-'
659	121	3492709	262	103	[3492707, 3492712]	2978	5,10-methenyltetrahydrofolate synthetase	3492999	3492361	'-'	'ORF'	290	'+'
1232	122	6992063	258	56	[6992064, 6992062]	5626	hypothetical protein	6992069	6990984	'-'	'ORF'	6	'+'
501	123	2564532	69	569	[2564539, 2564526]	2223	hypothetical protein	2564505	2562763	'-'	'NC'	-27	'-'
697	124	3671795	104	231	[3671805, 3671785]	3134	hypothetical protein	3671723	3671289	'-'	'NC'	-72	'-'
999	125	5559645	283	111	[5559649, 5559641]	4489	hypothetical protein	5559780	5560532	'+'	'NC'	-135	'-'
855	126	4635502	103	240	[4635499, 4635506]	3856	iron-sulfur cluster-binding protein, Rieske family	4635467	4634508	'-'	'NC'	-35	'-'
204	127	999310	97	283	[999309, 999312]	882	serine/threonine protein kinase	999393	1000886	'+'	'NC'	-83	'-'
261	128	1337281	163	162	[1337284, 1337278]	1146	hypothetical protein	1337390	1338172	'+'	'NC'	-109	'-'
1061	129	5946071	177	58	[5946077, 5946066]	4745	leucyl-tRNA synthetase	5945819	5943324	'-'	'NC'	-252	'-'
377	130	2011506	185	155	[2011515, 2011498]	1696	bacterial Ig-like domain protein	2011427	2009028	'-'	'NC'	-79	'-'
1129	131	6330518	160	167	[6330515, 6330521]	5057	ribonucleoside-diphosphate reductase, alpha subunit	6331039	6333396	'+'	'NC'	-521	'-'
118	132	587650	202	34	[587647, 587654]	523	hypothetical protein	588233	590113	'+'	'NC'	-583	'-'
1148	133	6448835	81	452	[6448840, 6448830]	5163	putative deoxyguanosinetriphosphate triphosphohydrolase	6448984	6447566	'-'	'ORF'	149	'+'
100	134	489055	157	174	[489056, 489055]	429	hypothetical protein	488458	487697	'-'	'NC'	-597	'-'
765	135	4041122	94	353	[4041105, 4041140]	3464	hypothetical protein	4042602	4040347	'-'	'ORF'	1480	'+'
268	136	1407420	553	49	[1407420, 1407420]	1200	site-specific recombinase, phage integrase family	1406984	1408183	'+'	'ORF'	436	'+'
1370	137	7738315	209	151	[7738312, 7738319]	6264	hypothetical protein	7738247	7738549	'+'	'ORF'	68	'+'
279	138	1443938	111	43	[1443937, 1443940]	1232	hypothetical protein	1444344	1445207	'+'	'NC'	-406	'-'
110	139	534741	148	217	[534743, 534739]	471	hypothetical protein	534768	535109	'+'	'NC'	-27	'-'
18	140	86591	174	189	[86586, 86596]	77	hypothetical protein	86696	87862	'+'	'NC'	-105	'-'
44	141	239281	182	172	[239279, 239284]	195	sensory box histidine kinase/response regulator	239401	236498	'-'	'ORF'	120	'+'
1170	142	6591432	120	271	[6591426, 6591438]	5289	hypothetical protein	6591369	6591479	'+'	'ORF'	63	'+'
1594	143	9032462	179	184	[9032467, 9032457]	7407	hypothetical protein	9032423	9031800	'-'	'NC'	-39	'-'
1116	144	6268620	19	24	[6268628, 6268613]	5013	putative lipoprotein	6268469	6266793	'-'	'NC'	-151	'-'
1262	145	7180464	197	169	[7180464, 7180464]	5799	Rhs family protein	7184083	7178687	'-'	'ORF'	3619	'+'
1511	146	8569089	168	203	[8569082, 8569096]	7004	hypothetical protein	8569446	8568997	'-'	'ORF'	357	'+'
1063	147	5972484	91	532	[5972487, 5972482]	4771	malonyl CoA-acyl carrier protein transacylase	5971985	5971044	'-'	'NC'	-499	'-'
1100	148	6190704	109	335	[6190699, 6190710]	4947	hypothetical protein	6190476	6189919	'-'	'NC'	-228	'-'
922	149	5064086	132	246	[5064078, 5064095]	4123	hypothetical protein	5064059	5065234	'+'	'ORF'	27	'+'
142	150	729286	850	102	[729284, 729289]	630	hypothetical protein	729181	728171	'-'	'NC'	-105	'-'
1267	151	7208625	82	650	[7208625, 7208626]	5814	putative transcriptional regulator	7208471	7209148	'+'	'ORF'	154	'+'
1399	152	7940037	213	177	[7940036, 7940039]	6436	hypothetical protein	7939885	7940559	'+'	'ORF'	152	'+'
367	153	1953869	983	105	[1953868, 1953871]	1650	peptidase, S1A (chymotrypsin) subfamily	1954062	1955195	'+'	'NC'	-193	'-'
304	154	1562617	108	415	[1562622, 1562612]	1333	hypothetical protein	1562541	1564226	'+'	'ORF'	76	'+'
1207	155	6811984	154	245	[6811990, 6811979]	5471	glutathione S-transferase domain protein	6812186	6812812	'+'	'NC'	-202	'-'
646	156	3436449	129	303	[3436447, 3436451]	2926	ferredoxin, 2Fe-2S	3436598	3436939	'+'	'NC'	-149	'-'
1131	157	6338741	41	37	[6338746, 6338737]	5062	hypothetical protein	6337978	6337175	'-'	'NC'	-763	'-'
955	158	5252305	230	171	[5252312, 5252299]	4288	hypothetical protein	5252320	5252472	'+'	'NC'	-15	'-'
309	159	1594620	198	213	[1594620, 1594620]	1359	hypothetical protein	1594645	1595667	'+'	'NC'	-25	'-'
1533	160	8710777	237	44	[8710771, 8710784]	7135	hypothetical protein	8710927	8711526	'+'	'NC'	-150	'-'
1091	161	6136132	121	384	[6136129, 6136135]	4901	chromosome segregation protein SMC	6135970	6132368	'-'	'NC'	-162	'-'
1010	162	5655308	188	226	[5655300, 5655317]	4534	chitinase, class I	5655446	5656663	'+'	'NC'	-138	'-'
1040	163	5810608	164	252	[5810613, 5810604]	4628	transglycosylase SLT domain protein	5810566	5809880	'-'	'NC'	-42	'-'
415	164	2131903	140	294	[2131900, 2131906]	1806	hypothetical protein	2131884	2131000	'-'	'NC'	-19	'-'
277	165	1439680	386	35	[1439698, 1439663]	1227	hypothetical protein	1440302	1440589	'+'	'NC'	-622	'-'
14	166	68178	395	142	[68180, 68177]	59	putative lipoprotein	68061	65872	'-'	'NC'	-117	'-'
62	167	296535	144	297	[296537, 296534]	247	hypothetical protein	296564	295935	'-'	'ORF'	29	'+'
676	168	3562355	180	86	[3562334, 3562377]	3036	sensor histidine kinase	3562517	3564061	'+'	'NC'	-162	'-'
98	169	486949	367	147	[486946, 486952]	428	hypothetical protein	487152	487328	'+'	'NC'	-203	'-'
1252	170	7114896	22	130	[7114895, 7114897]	5745	hydrolase, alpha/beta fold family	7114962	7114102	'-'	'ORF'	66	'+'
1009	171	5645834	143	21	[5645833, 5645836]	4530	polyketide synthase type I	5645851	5638598	'-'	'ORF'	17	'+'
1039	172	5801623	249	182	[5801628, 5801619]	4620	hypothetical protein	5801324	5799150	'-'	'NC'	-299	'-'
113	173	565501	320	159	[565521, 565481]	507	hypothetical protein	566553	568151	'+'	'NC'	-1052	'-'
782	174	4132786	147	309	[4132795, 4132778]	3549	50S ribosomal protein L19	4132728	4133111	'+'	'ORF'	58	'+'
1154	175	6482464	295	165	[6482465, 6482463]	5188	ribosomal subunit interface protein	6482547	6482188	'-'	'ORF'	83	'+'
803	176	4205699	201	31	[4205703, 4205696]	3605	response regulator	4206677	4206096	'-'	'NC'	978	'+'
70	177	340991	166	275	[340992, 340990]	287	hypothetical protein	341231	341392	'+'	'NC'	-240	'-'
597	178	3168372	178	261	[3168374, 3168371]	2716	hypothetical protein	3168487	3168948	'+'	'NC'	-115	'-'
1146	179	6441396	253	191	[6441397, 6441396]	5155	aminotransferase, class V	6441301	6439889	'-'	'NC'	-95	'-'
248	180	1245163	207	233	[1245161, 1245165]	1068	D-tyrosyl-tRNA deacylase	1245120	1244659	'-'	'NC'	-43	'-'
176	181	855079	218	224	[855078, 855081]	748	ABC transporter, ATP-binding protein/permease protein	855072	853309	'-'	'NC'	-7	'-'
1573	182	8918631	170	284	[8918629, 8918633]	7303	hypothetical protein	8918694	8918443	'-'	'ORF'	63	'+'
992	183	5539814	615	2	[5539806, 5539823]	4475	ATP-dependent helicase, DEAD/DEAH box family	5540692	5544252	'+'	'NC'	-878	'-'
924	184	5072270	86	27	[5072275, 5072266]	4129	hypothetical protein	5071195	5070812	'-'	'NC'	-1075	'-'
899	185	4941808	67	459	[4941799, 4941818]	4034	transglycosylase SLT domain protein	4941959	4944094	'+'	'NC'	-151	'-'
202	186	991012	173	290	[991021, 991004]	872	hypothetical protein	990844	990506	'-'	'NC'	-168	'-'
376	187	1996606	57	180	[1996608, 1996604]	1688	tonB family protein	1996662	1999271	'+'	'NC'	-56	'-'
576	188	3057382	138	366	[3057387, 3057378]	2618	adenylosuccinate synthetase	3057198	3058508	'+'	'ORF'	184	'+'
1242	189	7059733	301	173	[7059733, 7059734]	5694	hypothetical protein	7059242	7058628	'-'	'NC'	-491	'-'
189	190	915050	231	221	[915071, 915030]	804	hypothetical protein	915165	917057	'+'	'NC'	-115	'-'
338	191	1753633	242	214	[1753642, 1753624]	1492	hypothetical protein	1753530	1753240	'-'	'NC'	-103	'-'
1364	192	7725971	136	154	[7725973, 7725970]	6253	hypothetical protein	7725763	7723793	'-'	'NC'	-208	'-'
1355	193	7698656	150	163	[7698665, 7698648]	6235	transposase, IS630 family, truncated	7699070	7699735	'+'	'NC'	-414	'-'
1261	194	7176540	110	563	[7176545, 7176536]	5798	hypothetical protein	7176552	7177700	'+'	'NC'	-12	'-'
902	195	4953864	196	188	[4953863, 4953865]	4043	putative sensor histidine kinase	4953772	4953035	'-'	'NC'	-92	'-'
622	196	3359002	312	183	[3359005, 3358999]	2876	hypothetical protein	3358874	3355269	'-'	'NC'	-128	'-'
379	197	2021011	313	185	[2021000, 2021023]	1704	hypothetical protein	2020409	2020942	'+'	'NC'	602	'+'
95	198	464564	229	234	[464564, 464565]	403	ATP synthase F0, C subunit	464980	465210	'+'	'NC'	-416	'-'
1183	199	6693660	162	342	[6693665, 6693655]	5375	hypothetical protein	6694033	6692489	'-'	'ORF'	373	'+'
390	200	2041392	328	69	[2041389, 2041396]	1724	putative lipoprotein	2041517	2041873	'+'	'NC'	-125	'-'
1048	201	5868104	131	482	[5868104, 5868104]	4681	Smr domain protein	5867787	5867419	'-'	'NC'	-317	'-'
197	202	970067	268	215	[970071, 970063]	854	hypothetical protein	970173	970727	'+'	'NC'	-106	'-'
1303	203	7395465	127	626	[7395465, 7395466]	5972	putative DNA helicase	7394428	7396347	'+'	'ORF'	1037	'+'
316	204	1620582	176	327	[1620580, 1620584]	1380	hypothetical protein	1620284	1620562	'+'	'NC'	298	'+'
1099	205	6187824	250	98	[6187830, 6187819]	4944	putative lipoprotein	6187910	6188305	'+'	'NC'	-86	'-'
319	206	1646643	130	538	[1646645, 1646642]	1398	HAMP domain protein	1646545	1647219	'+'	'ORF'	98	'+'
296	207	1524514	124	838	[1524525, 1524504]	1299	hypothetical protein	1524516	1525097	'+'	'NC'	-2	'-'
1297	208	7351112	304	201	[7351114, 7351111]	5928	dihydrodipicolinate synthase	7350971	7350084	'-'	'NC'	-141	'-'
580	209	3073433	272	219	[3073433, 3073433]	2632	excinuclease ABC subunit B	3073312	3075426	'+'	'ORF'	121	'+'
96	210	476036	192	310	[476040, 476033]	415	twitching mobility protein	476067	477161	'+'	'NC'	-31	'-'
960	211	5320897	155	209	[5320905, 5320889]	4322	thiopurine S-methyltransferase	5319494	5320117	'+'	'NC'	1403	'+'
732	212	3848360	299	208	[3848360, 3848360]	3292	putative chaperone protein DnaJ	3848352	3847177	'-'	'NC'	-8	'-'
1550	213	8822822	145	464	[8822826, 8822818]	7230	hypothetical protein	8822783	8823037	'+'	'ORF'	39	'+'
1052	214	5899403	186	324	[5899413, 5899393]	4705	guanylate kinase	5900082	5899453	'-'	'NC'	679	'+'
1422	215	8080836	161	391	[8080841, 8080832]	6560	hypothetical protein	8080961	8080206	'-'	'ORF'	125	'+'
629	216	3383132	74	7	[3383126, 3383138]	2894	hypothetical protein	3383569	3380858	'-'	'ORF'	437	'+'
365	217	1950763	290	218	[1950764, 1950762]	1647	hypothetical protein	1950537	1951070	'+'	'ORF'	226	'+'
493	218	2530589	184	340	[2530577, 2530601]	2188	putative lipoprotein	2530716	2529208	'-'	'ORF'	127	'+'
584	219	3094914	139	521	[3094907, 3094921]	2651	hypothetical protein	3094454	3095182	'+'	'ORF'	460	'+'
1263	220	7181001	197	195	[7181003, 7181000]	5799	Rhs family protein	7184083	7178687	'-'	'ORF'	3082	'+'
1427	221	8097617	391	175	[8097614, 8097620]	6571	FHA/GAF domain protein	8097594	8095909	'-'	'NC'	-23	'-'
1424	222	8085820	77	216	[8085814, 8085826]	6563	putative lipoprotein	8085818	8085141	'-'	'NC'	-2	'-'
703	223	3690781	102	60	[3690785, 3690777]	3150	hypothetical protein	3690846	3691190	'+'	'NC'	-65	'-'
1124	224	6304982	271	232	[6304983, 6304982]	5042	OmpA domain protein	6304978	6306900	'+'	'ORF'	4	'+'
1086	225	6120930	236	260	[6120935, 6120926]	4888	phosphoglucomutase	6121233	6122870	'+'	'NC'	-303	'-'
97	226	483772	323	211	[483770, 483774]	422	acyl-CoA dehydrogenase	483794	481980	'-'	'ORF'	22	'+'
1576	227	8941292	191	266	[8941289, 8941296]	7320	FAD-binding monooxygenase, PheA/TfdB family	8941505	8939925	'-'	'ORF'	213	'+'
1333	228	7589109	169	199	[7589106, 7589113]	6142	hypothetical protein	7587915	7589357	'+'	'ORF'	1194	'+'
50	229	252485	220	317	[252481, 252489]	207	hypothetical protein	252891	253361	'+'	'NC'	-406	'-'
4	230	22359	558	168	[22362, 22357]	19	hypothetical protein	22471	24672	'+'	'NC'	-112	'-'
53	231	255508	382	205	[255509, 255507]	209	hypothetical protein	255570	254674	'-'	'ORF'	62	'+'
766	232	4058639	302	238	[4058638, 4058640]	3478	membrane protein, TerC family	4058514	4057555	'-'	'NC'	-125	'-'
1184	233	6694726	153	371	[6694728, 6694724]	5375	hypothetical protein	6694033	6692489	'-'	'NC'	-693	'-'
1323	234	7521130	501	178	[7521128, 7521133]	6076	metallophosphoesterase	7521506	7522159	'+'	'NC'	-376	'-'
863	235	4674737	284	249	[4674738, 4674737]	3888	hypothetical protein	4674776	4673643	'-'	'ORF'	39	'+'
804	236	4206002	888	31	[4206005, 4206000]	3605	response regulator	4206677	4206096	'-'	'NC'	675	'+'
664	237	3513137	151	836	[3513135, 3513140]	2993	hypothetical protein	3512300	3514654	'+'	'ORF'	837	'+'
392	238	2043516	203	392	[2043512, 2043520]	1726	transcriptional regulator, LysR family	2043448	2042567	'-'	'NC'	-68	'-'
488	239	2504953	79	107	[2504942, 2504965]	2166	transposase orfA, IS3 family, truncated	2505136	2505315	'+'	'NC'	-183	'-'
820	240	4387488	252	132	[4387503, 4387473]	3676	hypothetical protein	4387343	4385250	'-'	'NC'	-145	'-'
653	241	3466030	200	419	[3466027, 3466034]	2958	hypothetical protein	3466013	3466810	'+'	'ORF'	17	'+'
542	242	2875334	165	632	[2875328, 2875341]	2469	hypothetical protein	2875355	2873664	'-'	'ORF'	21	'+'
1603	243	9088007	519	190	[9088014, 9088001]	7464	hypothetical protein	9088148	9091072	'+'	'NC'	-141	'-'
818	244	4376170	205	407	[4376156, 4376184]	3667	hypothetical protein	4376163	4376960	'+'	'ORF'	7	'+'
349	245	1817826	534	187	[1817831, 1817821]	1547	ABC transporter, ATP-binding protein	1817890	1818819	'+'	'NC'	-64	'-'
149	246	771194	255	296	[771196, 771192]	670	hypothetical protein	771207	770755	'-'	'ORF'	13	'+'
1509	247	8563161	142	83	[8563169, 8563154]	7001	response regulator	8563251	8563619	'+'	'NC'	-90	'-'
78	248	411414	221	362	[411419, 411410]	350	hypothetical protein	410878	412500	'+'	'ORF'	536	'+'
1425	249	8086814	611	176	[8086817, 8086812]	6564	hypothetical protein	8086728	8085865	'-'	'NC'	-86	'-'
1085	250	6120422	211	414	[6120427, 6120417]	4888	phosphoglucomutase	6121233	6122870	'+'	'NC'	-811	'-'
258	251	1309061	181	528	[1309074, 1309048]	1125	hypothetical protein	1309123	1310196	'+'	'NC'	-62	'-'
350	252	1826166	172	660	[1826168, 1826165]	1554	iron-sulfur cluster-binding protein, Rieske family	1826270	1827784	'+'	'NC'	-104	'-'
557	253	2976319	243	325	[2976311, 2976328]	2557	peptidase, M50A (S2P protease) subfamily	2976597	2978264	'+'	'NC'	-278	'-'
821	254	4392218	345	63	[4392210, 4392226]	3681	hypothetical protein	4391430	4391525	'+'	'NC'	788	'+'
1449	255	8238304	158	465	[8238305, 8238304]	6697	thiamine-monophosphate kinase	8238281	8237334	'-'	'NC'	-23	'-'
1225	256	6905036	175	667	[6905032, 6905041]	5555	hypothetical protein	6904444	6903920	'-'	'NC'	-592	'-'
69	257	335995	479	212	[335998, 335993]	283	putative lipoprotein	336107	337069	'+'	'NC'	-112	'-'
1065	258	5984027	259	313	[5984032, 5984023]	4784	inorganic anion transporter, sulfate permease (SulP) family	5983425	5981878	'-'	'NC'	-602	'-'
1190	259	6712664	25	285	[6712675, 6712654]	5391	hypothetical protein	6712565	6711252	'-'	'NC'	-99	'-'
686	260	3598513	354	239	[3598517, 3598510]	3076	ribosomal protein L7/L12	3598512	3598880	'+'	'ORF'	1	'+'
233	261	1162297	16	70	[1162305, 1162290]	1001	hypothetical protein	1162230	1164254	'+'	'ORF'	67	'+'
1336	262	7601852	232	365	[7601851, 7601853]	6146	bacterial Ig-like domain (group 2) protein	7601811	7599208	'-'	'NC'	-41	'-'
1358	263	7705664	227	382	[7705667, 7705661]	6238	hypothetical protein	7705576	7704800	'-'	'NC'	-88	'-'
47	264	250948	371	237	[250941, 250955]	205	prolipoprotein diacylglyceryl transferase	250842	250000	'-'	'NC'	-106	'-'
901	265	4953695	196	188	[4953673, 4953718]	4043	putative sensor histidine kinase	4953772	4953035	'-'	'ORF'	77	'+'
1504	266	8552164	59	139	[8552154, 8552175]	6993	hypothetical protein	8552423	8551398	'-'	'ORF'	259	'+'
1464	267	8313316	225	426	[8313314, 8313319]	6763	hypothetical protein	8313371	8313081	'-'	'ORF'	55	'+'
1158	268	6502416	550	207	[6502423, 6502410]	5208	SocA oxidoreductase, short chain dehydrogenase/reductase family	6502477	6503223	'+'	'NC'	-61	'-'
1288	269	7315583	327	270	[7315584, 7315582]	5894	transcriptional regulator, LysR family	7315579	7314674	'-'	'NC'	-4	'-'
257	270	1305699	240	380	[1305701, 1305698]	1123	putative S-adenosyl-L-methionine: L-methionine S-methyltransferase	1305032	1308127	'+'	'ORF'	667	'+'
986	271	5506884	47	179	[5506882, 5506887]	4445	sensory box histidine kinase/response regulator	5506823	5503494	'-'	'NC'	-61	'-'
253	272	1282014	478	223	[1282008, 1282020]	1100	3-deoxy-D-manno-octulosonate cytidylyltransferase	1281968	1281228	'-'	'NC'	-46	'-'
1102	273	6207431	298	302	[6207423, 6207440]	4962	hypothetical protein	6207561	6206548	'-'	'ORF'	130	'+'
205	274	1009642	584	204	[1009648, 1009636]	887	transcriptional regulator, TetR family	1009562	1008900	'-'	'NC'	-80	'-'
1331	275	7575744	251	138	[7575739, 7575749]	6129	transcriptional regulator, LysR family	7575720	7574890	'-'	'NC'	-24	'-'
450	276	2302114	244	383	[2302114, 2302115]	1967	putative peptidase, S8 (subtilisin) family	2302007	2300379	'-'	'NC'	-107	'-'
1457	277	8278442	247	373	[8278426, 8278459]	6734	response regulator/sensory box histidine kinase	8278474	8276459	'-'	'ORF'	32	'+'
408	278	2096663	261	196	[2096663, 2096663]	1770	LppY/LpqO family protein	2096999	2097931	'+'	'NC'	-336	'-'
133	279	690695	293	321	[690699, 690691]	599	hypothetical protein	690915	692597	'+'	'NC'	-220	'-'
540	280	2860699	246	390	[2860705, 2860693]	2458	hypothetical protein	2860642	2861808	'+'	'ORF'	57	'+'
1126	281	6317742	189	834	[6317740, 6317745]	5049	hypothetical protein	6317819	6317929	'+'	'NC'	-77	'-'
1230	282	6978901	269	348	[6978905, 6978897]	5615	hypothetical protein	6978653	6979594	'+'	'ORF'	248	'+'
823	283	4400181	241	409	[4400172, 4400190]	3686	RNA polymerase sigma-70 factor, ECF subfamily	4399967	4400566	'+'	'ORF'	214	'+'
249	284	1267612	369	265	[1267617, 1267608]	1086	NADH dehydrogenase I, E subunit	1267581	1267093	'-'	'NC'	-31	'-'
40	285	217422	276	347	[217415, 217430]	179	metallo-beta-lactamase family protein	217208	216504	'-'	'NC'	-214	'-'
122	286	618416	502	229	[618416, 618417]	538	putative lipoprotein	618427	619377	'+'	'NC'	-11	'-'
1301	287	7373774	398	253	[7373775, 7373774]	5952	putative acetyltransferase	7374100	7374567	'+'	'NC'	-326	'-'
1177	288	6641705	204	620	[6641716, 6641694]	5335	glycosyl transferase, group 2 family protein	6641727	6642548	'+'	'NC'	-22	'-'
1113	289	6264132	460	236	[6264137, 6264128]	5012	group II decarboxylase family protein	6264351	6266519	'+'	'NC'	-219	'-'
1512	290	8570159	536	74	[8570159, 8570159]	7005	putative lipoprotein	8570096	8569449	'-'	'NC'	-63	'-'
1044	291	5837034	377	268	[5837036, 5837033]	4652	putative Flp pilus assembly protein CpaB	5836923	5836108	'-'	'NC'	-111	'-'
1458	292	8286128	337	292	[8286125, 8286132]	6735	sensor histidine kinase/response regulator	8286000	8278564	'-'	'NC'	-128	'-'
1220	293	6894538	187	1273	[6894547, 6894529]	5543	ATPase, P-type (transporting), HAD superfamily, subfamily IC	6894531	6892003	'-'	'NC'	-7	'-'
944	294	5194340	195	1010	[5194351, 5194330]	4234	hypothetical protein	5194220	5193882	'-'	'NC'	-120	'-'
827	295	4410486	133	85	[4410491, 4410482]	3695	hypothetical protein	4410610	4410401	'-'	'ORF'	124	'+'
1474	296	8388912	404	264	[8388919, 8388905]	6838	putative lipoprotein	8388948	8389595	'+'	'NC'	-36	'-'
10	297	61089	336	306	[61088, 61090]	55	hypothetical protein	61027	62271	'+'	'ORF'	62	'+'
1322	298	7513275	228	506	[7513278, 7513273]	6070	phosphoglycerate mutase family protein	7513478	7514083	'+'	'NC'	-203	'-'
745	299	3926191	388	274	[3926181, 3926202]	3378	hypothetical protein	3926483	3927085	'+'	'NC'	-292	'-'
458	300	2342307	206	522	[2342312, 2342302]	2015	ATP-dependent protease ATP-binding subunit	2342655	2343938	'+'	'NC'	-348	'-'
1453	301	8257201	361	288	[8257193, 8257210]	6716	putative TonB dependent receptor	8257155	8259440	'+'	'ORF'	46	'+'
822	302	4399816	241	344	[4399826, 4399807]	3685	hypothetical protein	4399746	4397749	'-'	'NC'	-70	'-'
1590	303	9005888	429	258	[9005893, 9005884]	7380	CBS domain protein	9005143	9006285	'+'	'ORF'	745	'+'
431	304	2221267	233	504	[2221265, 2221270]	1897	hypothetical protein	2220966	2221922	'+'	'ORF'	301	'+'
1104	305	6213320	76	133	[6213310, 6213330]	4967	UDP-3-O-[3-hydroxymyristoyl] N-acetylglucosamine deacetylase	6213230	6212286	'-'	'NC'	-90	'-'
1152	306	6463955	219	235	[6463952, 6463959]	5174	hypothetical protein	6463924	6462227	'-'	'NC'	-31	'-'
366	307	1951869	208	859	[1951864, 1951874]	1648	hypothetical protein	1951840	1951115	'-'	'NC'	-29	'-'
1530	308	8688353	266	412	[8688354, 8688352]	7116	hypothetical protein	8688457	8688050	'-'	'ORF'	104	'+'
1595	309	9038938	214	411	[9038944, 9038932]	7415	bacterial sugar transferase	9038971	9040455	'+'	'NC'	-33	'-'
1542	310	8780880	80	61	[8780886, 8780875]	7196	hypothetical protein	8780788	8782374	'+'	'ORF'	92	'+'
287	311	1478310	135	257	[1478309, 1478311]	1265	putative transporter	1478083	1479945	'+'	'ORF'	227	'+'
303	312	1559908	134	277	[1559906, 1559911]	1331	hypothetical protein	1559981	1559493	'-'	'ORF'	73	'+'
1072	313	6006394	248	485	[6006391, 6006397]	4801	hypothetical protein	6006481	6007098	'+'	'NC'	-87	'-'
588	314	3117356	264	442	[3117359, 3117354]	2669	hypothetical protein	3117254	3117664	'+'	'ORF'	102	'+'
1562	315	8885715	56	1084	[8885717, 8885713]	7275	hypothetical protein	8884218	8883115	'-'	'NC'	-1497	'-'
897	316	4939474	441	273	[4939471, 4939478]	4031	hypothetical protein	4939473	4939778	'+'	'ORF'	1	'+'
634	317	3400505	1131	210	[3400499, 3400511]	2906	penicillin acylase family protein	3400439	3397968	'-'	'NC'	-66	'-'
884	318	4847390	245	520	[4847394, 4847387]	3980	hypothetical protein	4846661	4847710	'+'	'ORF'	729	'+'
145	319	740417	210	817	[740410, 740425]	639	adenylate/guanylate cyclase domain protein	740389	738035	'-'	'NC'	-28	'-'
819	320	4377162	580	241	[4377158, 4377166]	3668	methyl accepting chemotaxis protein	4377212	4378744	'+'	'NC'	-50	'-'
1328	321	7562085	234	607	[7562090, 7562080]	6116	hypothetical protein	7562175	7563434	'+'	'NC'	-90	'-'
417	322	2135820	275	450	[2135824, 2135817]	1808	putative restriction/modification enzyme	2132683	2137653	'+'	'ORF'	3137	'+'
524	323	2724536	141	149	[2724533, 2724540]	2345	hypothetical protein	2724555	2724079	'-'	'ORF'	19	'+'
1175	324	6633457	199	254	[6633468, 6633446]	5327	GDP-mannose 4,6-dehydratase	6633484	6634458	'+'	'NC'	-27	'-'
311	325	1598575	358	323	[1598575, 1598576]	1362	phospholipase family protein	1598211	1599572	'+'	'ORF'	364	'+'
565	326	3008418	317	379	[3008412, 3008425]	2584	hypothetical protein	3008360	3006999	'-'	'NC'	-58	'-'
43	327	233549	222	877	[233556, 233543]	192	hypothetical protein	233488	233817	'+'	'ORF'	61	'+'
1064	328	5981863	212	916	[5981855, 5981872]	4783	carbonic anhydrase	5981881	5981141	'-'	'ORF'	18	'+'
170	329	833678	282	451	[833678, 833678]	731	hypothetical protein	833437	832589	'-'	'NC'	-241	'-'
878	330	4815778	224	845	[4815772, 4815784]	3954	hypothetical protein	4815875	4814982	'-'	'ORF'	97	'+'
1150	331	6452973	305	405	[6452964, 6452983]	5167	efflux ABC transporter, permease/ATP-binding protein	6452980	6454737	'+'	'NC'	-7	'-'
1352	332	7694895	350	338	[7694889, 7694902]	6228	hypothetical protein	7694886	7694641	'-'	'NC'	-9	'-'
695	333	3659777	238	682	[3659791, 3659763]	3123	hypothetical protein	3659679	3660731	'+'	'ORF'	98	'+'
630	334	3383374	74	7	[3383369, 3383379]	2894	hypothetical protein	3383569	3380858	'-'	'ORF'	195	'+'
15	335	72270	239	711	[72272, 72268]	62	hypothetical protein	71988	71629	'-'	'NC'	-282	'-'
445	336	2271164	279	487	[2271163, 2271165]	1937	cytidine and deoxycytidylate deaminase zinc-binding domain protein	2270934	2270470	'-'	'NC'	-230	'-'
1078	337	6077342	495	279	[6077342, 6077343]	4859	MORN variant repeat protein	6077572	6077090	'-'	'ORF'	230	'+'
1112	338	6263785	149	71	[6263773, 6263797]	5011	peptidase, S1 (chymotrypsin) family	6263764	6262355	'-'	'NC'	-21	'-'
1335	339	7592731	281	493	[7592736, 7592727]	6144	putative oxygen-dependent FAD-linked oxidoreductase	7592710	7594158	'+'	'ORF'	21	'+'
1547	340	8804422	711	100	[8804431, 8804414]	7212	hypothetical protein	8804539	8804985	'+'	'NC'	-117	'-'
1443	341	8210893	83	80	[8210901, 8210886]	6679	hypothetical protein	8216055	8206615	'-'	'ORF'	5162	'+'
826	342	4408911	407	329	[4408913, 4408909]	3694	glycosyl hydrolase, family 13	4408149	4410341	'+'	'ORF'	762	'+'
1027	343	5744544	352	243	[5744547, 5744542]	4595	non-ribosomal peptide synthase	5744578	5747865	'+'	'NC'	-34	'-'
921	344	5050151	375	351	[5050154, 5050148]	4105	hypothetical protein	5050109	5049456	'-'	'NC'	-42	'-'
439	345	2230786	280	322	[2230792, 2230780]	1904	hypothetical protein	2230750	2231712	'+'	'ORF'	36	'+'
789	346	4152896	334	410	[4152894, 4152898]	3565	hypothetical protein	4154538	4153480	'-'	'NC'	1642	'+'
54	347	260798	335	424	[260805, 260792]	213	transcriptional regulator, AsnC family	260698	260222	'-'	'NC'	-100	'-'
1209	348	6819255	159	89	[6819255, 6819256]	5479	putative acyltransferase	6819543	6818983	'-'	'ORF'	288	'+'
1337	349	7610567	459	320	[7610568, 7610567]	6152	hypothetical protein	7610991	7612262	'+'	'NC'	-424	'-'
662	350	3504394	287	566	[3504374, 3504415]	2990	hypothetical protein	3504294	3504515	'+'	'ORF'	100	'+'
670	351	3549464	254	847	[3549470, 3549459]	3024	putative GTP-binding protein YihA	3549705	3550325	'+'	'NC'	-241	'-'
90	352	453333	321	468	[453341, 453326]	391	oxidoreductase, aldo/keto reductase family	453227	452250	'-'	'NC'	-106	'-'
1108	353	6238641	351	406	[6238640, 6238643]	4987	RNA polymerase sigma-70 factor, ECF subfamily	6238674	6238072	'-'	'ORF'	33	'+'
489	354	2511901	583	82	[2511904, 2511899]	2171	hypothetical protein	2513320	2512352	'-'	'NC'	1419	'+'
995	355	5542505	315	2	[5542505, 5542506]	4475	ATP-dependent helicase, DEAD/DEAH box family	5540692	5544252	'+'	'ORF'	1813	'+'
1395	356	7918302	303	326	[7918302, 7918302]	6422	putative lipoprotein	7918160	7917306	'-'	'NC'	-142	'-'
1238	357	7004925	376	386	[7004929, 7004922]	5639	hypothetical protein	7004603	7005046	'+'	'ORF'	322	'+'
1151	358	6457313	387	378	[6457317, 6457309]	5169	hypothetical protein	6457399	6457641	'+'	'NC'	-86	'-'
800	359	4202079	515	91	[4202085, 4202074]	3603	hypothetical protein	4202114	4203145	'+'	'NC'	-35	'-'
1037	360	5796043	333	456	[5796044, 5796042]	4618	hypothetical protein	5794476	5796827	'+'	'ORF'	1567	'+'
194	361	957761	297	281	[957754, 957769]	841	putative 8-amino-7-oxononanoate synthase	957491	956187	'-'	'NC'	-270	'-'
1413	362	7997921	817	259	[7997919, 7997923]	6486	transcriptional regulator, MarR family	7997873	7997382	'-'	'NC'	-48	'-'
480	363	2471227	277	750	[2471227, 2471227]	2140	deoxyhypusine synthase family protein	2471719	2472714	'+'	'NC'	-492	'-'
637	364	3410338	450	346	[3410335, 3410341]	2912	hypothetical protein	3410059	3410583	'+'	'ORF'	279	'+'
198	365	971508	278	783	[971514, 971502]	856	tonB family protein	971703	974318	'+'	'NC'	-195	'-'
677	366	3564895	782	269	[3564900, 3564891]	3037	hypothetical protein	3564696	3564058	'-'	'NC'	-199	'-'
1561	367	8885355	56	512	[8885352, 8885358]	7275	hypothetical protein	8884218	8883115	'-'	'NC'	-1137	'-'
700	368	3689340	608	299	[3689339, 3689342]	3149	peptidase, M6 (immune inhibitor A) family	3689404	3690849	'+'	'NC'	-64	'-'
1568	369	8901625	447	263	[8901626, 8901624]	7287	hypothetical protein	8901533	8900109	'-'	'NC'	-92	'-'
1282	370	7290104	641	293	[7290107, 7290102]	5876	hypothetical protein	7290116	7296532	'+'	'NC'	-12	'-'
582	371	3083970	394	401	[3083972, 3083969]	2640	hypothetical protein	3083864	3084274	'+'	'ORF'	106	'+'
259	372	1310250	324	518	[1310281, 1310219]	1126	hypothetical protein	1310217	1311101	'+'	'ORF'	33	'+'
1451	373	8246314	509	333	[8246313, 8246316]	6705	twitching motility protein	8246391	8248115	'+'	'NC'	-77	'-'
858	374	4658719	257	986	[4658707, 4658731]	3879	sensory box sensor histidine kinase/response regulator	4658792	4661380	'+'	'NC'	-73	'-'
1299	375	7357452	399	404	[7357453, 7357451]	5934	YihY family protein	7357312	7356266	'-'	'NC'	-140	'-'
345	376	1788411	265	691	[1788417, 1788406]	1526	hypothetical protein	1788794	1788964	'+'	'NC'	-383	'-'
270	377	1415573	112	40	[1415572, 1415574]	1206	hypothetical protein	1415229	1413199	'-'	'NC'	-344	'-'
143	378	731875	637	300	[731881, 731869]	633	DNA-binding protein	731791	731387	'-'	'NC'	-84	'-'
1142	379	6412376	347	474	[6412370, 6412383]	5133	hypothetical protein	6413055	6411904	'-'	'ORF'	679	'+'
636	380	3409888	263	1310	[3409867, 3409910]	2912	hypothetical protein	3410059	3410583	'+'	'NC'	-171	'-'
339	381	1762443	267	735	[1762445, 1762442]	1501	putative aqualysin I	1762609	1761302	'-'	'ORF'	166	'+'
156	382	790253	314	612	[790256, 790250]	691	hypothetical protein	790334	788853	'-'	'ORF'	81	'+'
1414	383	8015465	325	529	[8015470, 8015461]	6500	serine/threonine protein kinase	8015391	8013331	'-'	'NC'	-74	'-'
767	384	4070321	311	622	[4070314, 4070329]	3488	putative antibiotic biosynthesis protein	4070257	4068668	'-'	'NC'	-64	'-'
1121	385	6295824	296	729	[6295822, 6295827]	5035	peptidase, M16 (pitrilysin) family	6296011	6297342	'+'	'NC'	-187	'-'
114	386	566527	126	376	[566535, 566520]	507	hypothetical protein	566553	568151	'+'	'NC'	-26	'-'
1500	387	8532530	475	356	[8532528, 8532532]	6971	sensory box histidine kinase	8532527	8531292	'-'	'NC'	-3	'-'
457	388	2342075	206	522	[2342068, 2342082]	2014	ATP-dependent Clp protease, proteolytic subunit ClpP	2341818	2342438	'+'	'ORF'	257	'+'
1608	389	9129778	409	417	[9129782, 9129775]	7505	hypothetical protein	9129726	9129067	'-'	'NC'	-52	'-'
245	390	1238461	390	312	[1238455, 1238468]	1061	RNA polymerase sigma-54 factor	1238621	1240138	'+'	'NC'	-160	'-'
424	391	2154259	677	307	[2154261, 2154257]	1824	hypothetical protein	2154346	2153846	'-'	'ORF'	87	'+'
223	392	1099035	402	437	[1099040, 1099031]	956	hypothetical protein	1098159	1100930	'+'	'ORF'	876	'+'
1382	393	7830317	306	753	[7830314, 7830321]	6352	hypothetical protein	7830416	7832053	'+'	'NC'	-99	'-'
669	394	3548643	294	920	[3548651, 3548635]	3021	dephospho-CoA kinase	3548618	3548022	'-'	'NC'	-25	'-'
698	395	3676705	292	955	[3676698, 3676713]	3140	putative lipoprotein	3676693	3677499	'+'	'ORF'	12	'+'
1468	396	8343561	342	525	[8343551, 8343571]	6790	hypothetical protein	8343470	8342700	'-'	'NC'	-91	'-'
228	397	1150655	285	1308	[1150650, 1150660]	994	hypothetical protein	1150712	1151311	'+'	'NC'	-57	'-'
464	398	2393766	341	561	[2393767, 2393765]	2061	HAMP domain/HD domain protein	2393556	2391850	'-'	'NC'	-210	'-'
1171	399	6602918	716	311	[6602923, 6602914]	5301	hypothetical protein	6603641	6603781	'+'	'NC'	-723	'-'
1200	400	6781182	66	161	[6781184, 6781180]	5452	hypothetical protein	6781247	6781492	'+'	'NC'	-65	'-'
1024	401	5729715	319	741	[5729726, 5729704]	4587	hypothetical protein	5729663	5726595	'-'	'NC'	-52	'-'
874	402	4768004	449	425	[4768006, 4768002]	3934	PfaD family protein	4756788	4755331	'-'	'NC'	-11216	'-'
1169	403	6581759	418	455	[6581763, 6581756]	5279	putative lipoprotein	6583025	6581907	'-'	'NC'	1266	'+'
721	404	3792007	316	872	[3791994, 3792020]	3240	transcriptional regulator, MarR family	3792014	3791547	'-'	'ORF'	7	'+'
441	405	2247945	602	345	[2247942, 2247949]	1917	hypothetical protein	2247893	2247282	'-'	'NC'	-52	'-'
517	406	2676248	739	316	[2676241, 2676256]	2301	hypothetical protein	2676151	2675174	'-'	'NC'	-97	'-'
887	407	4867960	378	516	[4867956, 4867965]	3995	hypothetical protein	4868267	4865667	'-'	'ORF'	307	'+'
60	408	284940	338	661	[284938, 284943]	235	putative lipoprotein	284848	284387	'-'	'NC'	-92	'-'
77	409	400816	1096	278	[400813, 400820]	342	hypothetical protein	400898	401953	'+'	'NC'	-82	'-'
1117	410	6271070	660	110	[6271068, 6271072]	5016	hypothetical protein	6270671	6270207	'-'	'NC'	-399	'-'
1217	411	6884042	223	5	[6884051, 6884033]	5535	hypothetical protein	6885405	6883465	'-'	'ORF'	1363	'+'
569	412	3019425	389	514	[3019428, 3019422]	2596	serine/threonine protein kinase	3019377	3021902	'+'	'ORF'	48	'+'
1324	413	7532018	565	363	[7532024, 7532012]	6086	cytochrome c oxidase, subunit II	7531985	7533031	'+'	'ORF'	33	'+'
527	414	2736300	308	1380	[2736305, 2736296]	2354	metallo-beta-lactamase family protein	2736078	2737631	'+'	'ORF'	222	'+'
71	415	341551	705	332	[341549, 341554]	288	von Willebrand factor type A domain protein	341568	342905	'+'	'NC'	-17	'-'
1477	416	8401331	457	439	[8401330, 8401333]	6849	peptidyl-prolyl cis-trans isomerase, FKBP-type	8401387	8401064	'-'	'ORF'	56	'+'
1566	417	8896629	374	319	[8896627, 8896631]	7283	putative CRISPR-associated protein	8896616	8895885	'-'	'NC'	-13	'-'
1026	418	5742964	469	440	[5742962, 5742967]	4594	acetyltransferase, GNAT family	5743424	5744470	'+'	'NC'	-460	'-'
1384	419	7835358	329	827	[7835357, 7835359]	6356	D-3-phosphoglycerate dehydrogenase	7835875	7837128	'+'	'NC'	-517	'-'
1014	420	5672005	625	354	[5672013, 5671998]	4548	hypothetical protein	5672097	5672405	'+'	'NC'	-92	'-'
932	421	5096186	414	499	[5096179, 5096193]	4149	response regulator FrzS	5096349	5098037	'+'	'NC'	-163	'-'
1469	422	8359211	1021	308	[8359205, 8359217]	6807	putative lipoprotein	8359265	8360935	'+'	'NC'	-54	'-'
730	423	3831607	413	503	[3831605, 3831610]	3279	transporter, CorA metal ion transporter family	3831665	3830685	'-'	'ORF'	58	'+'
1260	424	7170322	473	446	[7170328, 7170317]	5793	hypothetical protein	7170347	7171534	'+'	'NC'	-25	'-'
355	425	1843515	672	350	[1843521, 1843510]	1569	putative cytochrome c	1844125	1842635	'-'	'ORF'	610	'+'
1264	426	7184105	344	738	[7184105, 7184105]	5799	Rhs family protein	7184083	7178687	'-'	'NC'	-22	'-'
1376	427	7768962	353	678	[7768969, 7768956]	6293	transposase, IS4 family	7769116	7770321	'+'	'NC'	-154	'-'
1275	428	7237915	438	479	[7237919, 7237912]	5836	peptidase, M3 (thimet oligopeptidase) family	7235132	7233069	'-'	'NC'	-2783	'-'
135	429	693444	488	441	[693449, 693440]	601	hypothetical protein	693819	693442	'-'	'ORF'	375	'+'
298	430	1533492	848	95	[1533483, 1533502]	1307	hypothetical protein	1532837	1533703	'+'	'ORF'	655	'+'
181	431	877474	524	305	[877480, 877469]	767	hypothetical protein	877413	877033	'-'	'NC'	-61	'-'
1156	432	6494691	415	513	[6494689, 6494694]	5200	hypothetical protein	6494689	6493076	'-'	'NC'	-2	'-'
393	433	2044131	366	658	[2044130, 2044132]	1727	transcriptional regulator, TetR family	2044091	2044744	'+'	'ORF'	40	'+'
201	434	990863	173	290	[990851, 990876]	872	hypothetical protein	990844	990506	'-'	'NC'	-19	'-'
1176	435	6636335	659	359	[6636339, 6636332]	5329	hypothetical protein	6636336	6635542	'-'	'ORF'	1	'+'
609	436	3292334	343	828	[3292337, 3292331]	2822	hypothetical protein	3291768	3291667	'-'	'NC'	-566	'-'
215	437	1059319	562	96	[1059320, 1059319]	929	hypothetical protein	1059549	1058518	'-'	'ORF'	230	'+'
1463	438	8310760	639	367	[8310770, 8310750]	6760	hypothetical protein	8310669	8309731	'-'	'NC'	-91	'-'
1283	439	7301030	606	377	[7301037, 7301023]	5881	hypothetical protein	7301049	7300837	'-'	'ORF'	19	'+'
1405	440	7955405	118	242	[7955406, 7955404]	6453	hypothetical protein	7955435	7954341	'-'	'ORF'	30	'+'
750	441	3955247	365	681	[3955244, 3955250]	3401	hypothetical protein	3955201	3952988	'-'	'NC'	-46	'-'
89	442	453124	321	969	[453134, 453114]	391	oxidoreductase, aldo/keto reductase family	453227	452250	'-'	'ORF'	103	'+'
1375	443	7763203	531	427	[7763201, 7763205]	6285	transposase, IS21 family	7763756	7765294	'+'	'NC'	-553	'-'
632	444	3392677	544	420	[3392686, 3392669]	2902	sigma-54 dependent transcriptional regulator, Fis family	3392717	3394516	'+'	'NC'	-40	'-'
51	445	252664	220	317	[252663, 252665]	207	hypothetical protein	252891	253361	'+'	'NC'	-227	'-'
752	446	3956719	416	541	[3956714, 3956725]	3404	FHA domain protein	3956903	3956373	'-'	'ORF'	184	'+'
892	447	4914065	461	483	[4914067, 4914064]	4009	hypothetical protein	4914061	4914747	'+'	'ORF'	4	'+'
655	448	3470184	331	1162	[3470180, 3470188]	2961	sensor histidine kinase	3470145	3469120	'-'	'NC'	-39	'-'
1266	449	7196645	384	637	[7196640, 7196650]	5805	hypothetical protein	7196637	7197305	'+'	'ORF'	8	'+'
1383	450	7832198	346	892	[7832190, 7832206]	6354	hypothetical protein	7832207	7832581	'+'	'NC'	-9	'-'
545	451	2905393	538	430	[2905397, 2905390]	2495	hypothetical protein	2905176	2904457	'-'	'NC'	-217	'-'
428	452	2205330	340	1049	[2205318, 2205342]	1882	putative helicase, ATP-dependent, intein-containing	2204780	2207596	'+'	'ORF'	550	'+'
1083	453	6114500	435	519	[6114495, 6114506]	4881	putative lipoprotein	6113972	6115513	'+'	'ORF'	528	'+'
193	454	933900	437	524	[933906, 933894]	817	short chain dehydrogenase	933846	933037	'-'	'NC'	-54	'-'
101	455	489452	157	145	[489453, 489452]	430	hypothetical protein	490181	489849	'-'	'NC'	729	'+'
320	456	1647189	332	1249	[1647187, 1647192]	1399	methionyl-tRNA formyltransferase	1647249	1648187	'+'	'NC'	-60	'-'
401	457	2079415	363	368	[2079406, 2079424]	1754	oxidoreductase, short-chain dehydrogenase/reductase family	2080514	2079747	'-'	'NC'	1099	'+'
1539	458	8762785	359	795	[8762788, 8762782]	7179	putative lipoprotein	8763016	8762411	'-'	'ORF'	231	'+'
693	459	3641230	516	457	[3641227, 3641233]	3107	type II/IV secretion system protein	3641054	3642841	'+'	'ORF'	176	'+'
1276	460	7240796	362	800	[7240799, 7240793]	5837	bacterial Ig-like domain (group 1)/fibronectin type III domain protein	7240742	7235178	'-'	'NC'	-54	'-'
1138	461	6399619	426	548	[6399614, 6399625]	5123	sensor histidine kinase MrpA	6399790	6400815	'+'	'NC'	-171	'-'
1070	462	5997694	761	349	[5997704, 5997685]	4796	fibronectin type III domain protein	5996323	5995148	'-'	'NC'	-1371	'-'
1162	463	6521954	412	583	[6521944, 6521965]	5223	4-carboxymuconolactone decarboxylase domain protein	6522203	6521730	'-'	'ORF'	249	'+'
294	464	1519792	849	341	[1519785, 1519799]	1293	protoporphyrinogen oxidase	1520119	1518704	'-'	'ORF'	327	'+'
696	465	3667586	357	846	[3667598, 3667575]	3129	peptidase, S9A (prolyl oligopeptidase) family	3667474	3665267	'-'	'NC'	-112	'-'
794	466	4179429	348	980	[4179413, 4179445]	3583	hypothetical protein	4179035	4181245	'+'	'ORF'	394	'+'
1593	467	9027740	410	336	[9027748, 9027732]	7402	hypothetical protein	9027780	9027223	'-'	'ORF'	40	'+'
1189	468	6712023	527	447	[6712025, 6712021]	5391	hypothetical protein	6712565	6711252	'-'	'ORF'	542	'+'
704	469	3702120	330	1545	[3702123, 3702117]	3160	peptidase, M13 (neprilysin) family	3702496	3704607	'+'	'NC'	-376	'-'
525	470	2724760	141	149	[2724772, 2724749]	2346	hypothetical protein	2724784	2726343	'+'	'NC'	-24	'-'
1513	471	8579476	585	413	[8579479, 8579473]	7013	hypothetical protein	8578033	8578749	'+'	'NC'	1443	'+'
1180	472	6667135	746	358	[6667135, 6667135]	5353	putative 1H-3-hydroxy-4-oxoquinaldine 2,4-dioxygenase	6667140	6667970	'+'	'NC'	-5	'-'
61	473	291309	508	475	[291303, 291315]	243	hypothetical protein	290816	291538	'+'	'ORF'	493	'+'
246	474	1238705	390	445	[1238702, 1238708]	1061	RNA polymerase sigma-54 factor	1238621	1240138	'+'	'ORF'	84	'+'
1545	475	8791836	582	422	[8791827, 8791845]	7204	hypothetical protein	8792052	8791297	'-'	'ORF'	216	'+'
184	476	894378	628	397	[894380, 894377]	784	transcriptional regulator, LysR family	894389	893484	'-'	'ORF'	11	'+'
1244	477	7091515	440	547	[7091524, 7091507]	5722	hypothetical protein	7090622	7090867	'+'	'NC'	893	'+'
1588	478	8985446	464	505	[8985442, 8985451]	7361	hypothetical protein	8983928	8985565	'+'	'ORF'	1518	'+'
150	479	772827	349	1118	[772824, 772830]	674	hypothetical protein	773069	773389	'+'	'NC'	-242	'-'
395	480	2055308	364	912	[2055312, 2055305]	1736	acyltransferase family protein	2055786	2056946	'+'	'NC'	-478	'-'
575	481	3053499	339	1414	[3053498, 3053501]	2617	ATP-dependent DNA helicase, UvrD/REP family	3053523	3057185	'+'	'NC'	-24	'-'
1441	482	8210376	83	80	[8210380, 8210373]	6678	hypothetical protein	8205693	8205535	'-'	'NC'	-4683	'-'
883	483	4842966	570	433	[4842958, 4842974]	3976	hypothetical protein	4842807	4841119	'-'	'NC'	-159	'-'
327	484	1674784	709	385	[1674784, 1674785]	1424	hypothetical protein	1677350	1676502	'-'	'NC'	2566	'+'
991	485	5537238	470	6	[5537247, 5537229]	4473	transposase orfB, IS3 family	5538434	5537586	'-'	'NC'	1196	'+'
185	486	908004	529	469	[907997, 908011]	795	hypothetical protein	908255	907410	'-'	'ORF'	251	'+'
453	487	2316456	467	536	[2316455, 2316457]	1980	hydrolase, TatD family	2316446	2315649	'-'	'NC'	-10	'-'
516	488	2674830	397	734	[2674837, 2674823]	2299	putative lipoprotein	2674700	2672961	'-'	'NC'	-130	'-'
785	489	4141562	356	1069	[4141562, 4141562]	3557	hypothetical protein	4141776	4141282	'-'	'ORF'	214	'+'
581	490	3077717	451	295	[3077691, 3077744]	2634	hypothetical protein	3077517	3078035	'+'	'ORF'	200	'+'
533	491	2777649	360	1090	[2777649, 2777649]	2388	UvrABC system, A protein	2777659	2782962	'+'	'NC'	-10	'-'
1506	492	8556758	370	982	[8556771, 8556746]	6996	response regulator/sensor histidine kinase AsgD	8556601	8554280	'-'	'NC'	-157	'-'
418	493	2137549	635	423	[2137552, 2137546]	1809	hypothetical protein	2139387	2138524	'-'	'NC'	1838	'+'
1473	494	8382836	393	797	[8382836, 8382837]	6831	putative lipoprotein	8382748	8383191	'+'	'ORF'	88	'+'
1075	495	6042493	400	763	[6042496, 6042490]	4827	flavin reductase domain protein	6042750	6042250	'-'	'ORF'	257	'+'
770	496	4073953	385	856	[4073961, 4073946]	3493	hypothetical protein	4073458	4073583	'+'	'NC'	495	'+'
920	497	5046501	401	773	[5046497, 5046505]	4102	ABC transporter, ATP-binding protein	5046508	5047431	'+'	'NC'	-7	'-'
405	498	2085070	712	395	[2085072, 2085069]	1759	hypothetical protein	2085872	2085096	'-'	'NC'	802	'+'
508	499	2602731	821	331	[2602737, 2602725]	2252	putative arginine kinase	2602675	2601650	'-'	'NC'	-56	'-'
1101	500	6207088	372	1051	[6207082, 6207094]	4962	hypothetical protein	6207561	6206548	'-'	'ORF'	473	'+'
1000	501	5561662	732	220	[5561666, 5561658]	4492	hypothetical protein	5561844	5562308	'+'	'NC'	-182	'-'
1587	502	8974590	430	360	[8974600, 8974580]	7353	putative beta-ketoacyl-acyl carrier protein synthase	8974202	8973090	'-'	'NC'	-388	'-'
1592	503	9026210	411	736	[9026200, 9026220]	7400	putative tryptophan 2,3-dioxygenase	9026358	9025483	'-'	'ORF'	148	'+'
1377	504	7779508	815	374	[7779511, 7779505]	6302	hypothetical protein	7779456	7779061	'-'	'NC'	-52	'-'
813	505	4323178	504	533	[4323170, 4323187]	3637	putative lipoprotein	4334817	4333309	'-'	'NC'	11639	'+'
923	506	5069242	373	1176	[5069243, 5069242]	4128	transposase, unclassified family	5069387	5070793	'+'	'NC'	-145	'-'
1016	507	5686538	624	438	[5686543, 5686534]	4557	serine/threonine kinase family protein	5686594	5683424	'-'	'ORF'	56	'+'
1401	508	7941560	380	1088	[7941560, 7941561]	6438	ATP-dependent Clp protease, proteolytic subunit ClpP	7941801	7941190	'-'	'ORF'	241	'+'
167	509	821383	379	1148	[821381, 821385]	720	sensor histidine kinase	821386	823965	'+'	'NC'	-3	'-'
1161	510	6520402	549	481	[6520404, 6520401]	5220	HhH-GPD domain protein	6520464	6518965	'-'	'ORF'	62	'+'
132	511	689699	403	888	[689702, 689697]	598	hypothetical protein	690024	689518	'-'	'ORF'	325	'+'
1141	512	6405625	1552	343	[6405628, 6405623]	5127	phenylalanine 4-monooxygenase	6405591	6404014	'-'	'NC'	-34	'-'
552	513	2951393	484	577	[2951393, 2951394]	2536	putative long-chain-fatty-acid--CoA ligase	2951724	2949910	'-'	'ORF'	331	'+'
476	514	2446159	368	1481	[2446150, 2446168]	2112	hypothetical protein	2446569	2449943	'+'	'NC'	-410	'-'
1195	515	6742725	810	387	[6742719, 6742731]	5414	putative lipoprotein	6742710	6739417	'-'	'NC'	-15	'-'
68	516	335274	507	556	[335281, 335267]	282	hypothetical protein	335489	336016	'+'	'NC'	-215	'-'
214	517	1058397	610	462	[1058401, 1058393]	928	sensor histidine kinase	1058355	1057351	'-'	'NC'	-42	'-'
91	518	453927	456	649	[453920, 453934]	392	hypothetical protein	454139	453321	'-'	'ORF'	212	'+'
1060	519	5945837	177	58	[5945836, 5945838]	4745	leucyl-tRNA synthetase	5945819	5943324	'-'	'NC'	-18	'-'
210	520	1045904	511	550	[1045894, 1045914]	915	oxidoreductase, short chain dehydrogenase/reductase family	1045894	1045157	'-'	'NC'	-10	'-'
207	521	1020741	468	619	[1020764, 1020719]	895	phytoene desaturase	1020369	1021922	'+'	'ORF'	372	'+'
359	522	1878951	552	492	[1878945, 1878958]	1600	aminotransferase, classs I	1879317	1880483	'+'	'NC'	-366	'-'
263	523	1369862	1143	357	[1369862, 1369863]	1176	peptidylprolyl cis-trans isomerase, cyclophilin-type	1369776	1369030	'-'	'NC'	-86	'-'
1053	524	5907291	405	950	[5907293, 5907290]	4713	putative lipopolysaccharide core biosynthesis mannosyltransferase	5907093	5906086	'-'	'NC'	-198	'-'
262	525	1352517	496	578	[1352518, 1352517]	1161	hypothetical protein	1352515	1351586	'-'	'NC'	-2	'-'
720	526	3782764	537	508	[3782757, 3782771]	3231	hypothetical protein	3782258	3783334	'+'	'ORF'	506	'+'
649	527	3449056	381	1409	[3449049, 3449064]	2937	hypothetical protein	3449289	3447667	'-'	'ORF'	233	'+'
1446	528	8214728	521	160	[8214715, 8214742]	6679	hypothetical protein	8216055	8206615	'-'	'ORF'	1327	'+'
589	529	3128376	471	648	[3128378, 3128374]	2680	serine/threonine protein kinase	3128271	3126214	'-'	'NC'	-105	'-'
1536	530	8729985	427	796	[8729997, 8729974]	7149	hypothetical protein	8730080	8731624	'+'	'NC'	-95	'-'
1373	531	7758451	423	820	[7758455, 7758448]	6281	hypothetical protein	7758206	7757370	'-'	'NC'	-245	'-'
1196	532	6751880	474	638	[6751876, 6751884]	5420	cytosine deaminase	6751916	6750654	'-'	'ORF'	36	'+'
499	533	2554110	432	812	[2554114, 2554106]	2213	transcriptional regulator, AraC family	2554140	2554907	'+'	'NC'	-30	'-'
1559	534	8870758	396	616	[8870742, 8870774]	7265	CRISPR-associated protein, Cas6-related	8870801	8870109	'-'	'ORF'	43	'+'
1598	535	9060462	226	535	[9060466, 9060459]	7439	sensor histidine kinase	9060497	9062002	'+'	'NC'	-35	'-'
1538	536	8758852	406	654	[8758850, 8758854]	7174	DNA-binding protein	8758920	8759273	'+'	'NC'	-68	'-'
1574	537	8929529	421	891	[8929525, 8929533]	7309	hypothetical protein	8929650	8926006	'-'	'ORF'	121	'+'
171	538	836388	647	467	[836392, 836384]	733	sensory box histidine kinase/response regulator	836871	833926	'-'	'ORF'	483	'+'
1487	539	8439755	808	403	[8439759, 8439751]	6889	transcriptional regulator, LuxR family	8439834	8440961	'+'	'NC'	-79	'-'
444	540	2270728	661	463	[2270728, 2270729]	1937	cytidine and deoxycytidylate deaminase zinc-binding domain protein	2270934	2270470	'-'	'ORF'	206	'+'
288	541	1484100	462	701	[1484098, 1484102]	1269	patatin-like phospholipase family protein	1483999	1482161	'-'	'NC'	-101	'-'
993	542	5540160	1154	2	[5540161, 5540159]	4475	ATP-dependent helicase, DEAD/DEAH box family	5540692	5544252	'+'	'NC'	-532	'-'
128	543	660972	446	786	[660962, 660982]	575	putative arsenate reductase	661017	661424	'+'	'NC'	-45	'-'
1326	544	7550515	434	502	[7550518, 7550512]	6107	oxidoreductase, zinc-binding dehydrogenase family	7550530	7551507	'+'	'NC'	-15	'-'
614	545	3314450	686	460	[3314447, 3314454]	2845	conserved hypothetical protein TIGR00257	3314845	3315471	'+'	'NC'	-395	'-'
333	546	1724903	689	461	[1724905, 1724902]	1464	aspartyl/glutamyl-tRNA amidotransferase subunit B	1723924	1725363	'+'	'ORF'	979	'+'
1320	547	7478650	424	922	[7478636, 7478665]	6042	putative ABC transporter, periplasmic substrate-binding protein	7478523	7477654	'-'	'NC'	-127	'-'
802	548	4205503	201	31	[4205497, 4205510]	3605	response regulator	4206677	4206096	'-'	'NC'	1174	'+'
1089	549	6128899	392	1678	[6128906, 6128893]	4898	hypothetical protein	6128446	6129543	'+'	'ORF'	453	'+'
120	550	590769	1	889	[590770, 590768]	525	putative serine/threonine protein kinase	590854	594678	'+'	'NC'	-85	'-'
945	551	5198469	428	964	[5198463, 5198476]	4238	hypothetical protein	5198507	5198641	'+'	'NC'	-38	'-'
1277	552	7252270	425	989	[7252262, 7252278]	5846	hypothetical protein	7252434	7253231	'+'	'NC'	-164	'-'
1284	553	7301702	417	1076	[7301690, 7301715]	5882	hypothetical protein	7301442	7301197	'-'	'NC'	-260	'-'
870	554	4699505	408	1332	[4699493, 4699517]	3906	putative lipoprotein	4699376	4701334	'+'	'ORF'	129	'+'
1043	555	5835896	256	298	[5835889, 5835904]	4651	type II secretion system protein F domain protein	5836066	5835221	'-'	'ORF'	170	'+'
168	556	826464	557	551	[826465, 826463]	724	putative serine/threonine protein kinase	826731	827777	'+'	'NC'	-267	'-'
1122	557	6302572	156	843	[6302586, 6302559]	5040	aldehyde dehydrogenase family protein	6302424	6300904	'-'	'NC'	-148	'-'
596	558	3168033	178	990	[3168043, 3168023]	2716	hypothetical protein	3168487	3168948	'+'	'NC'	-454	'-'
687	559	3598690	354	239	[3598699, 3598682]	3076	ribosomal protein L7/L12	3598512	3598880	'+'	'ORF'	178	'+'
1006	560	5608303	518	628	[5608308, 5608299]	4525	non-ribosomal peptide synthase MxaA	5605430	5600883	'-'	'NC'	-2873	'-'
792	561	4173944	627	496	[4173946, 4173943]	3577	metallophosphoesterase	4173846	4172389	'-'	'NC'	-98	'-'
1386	562	7840939	926	370	[7840936, 7840942]	6360	hypothetical protein	7840954	7842531	'+'	'NC'	-15	'-'
946	563	5201300	419	1231	[5201292, 5201309]	4242	putative transcriptional regulator	5201839	5202270	'+'	'NC'	-539	'-'
1133	564	6343320	448	904	[6343306, 6343334]	5065	hypothetical protein	6343220	6341913	'-'	'NC'	-100	'-'
386	565	2033577	566	562	[2033578, 2033576]	1713	peptidyl-prolyl cis-trans isomerase, FKBP-type domain protein	2034127	2033033	'-'	'ORF'	550	'+'
186	566	910303	1144	396	[910300, 910307]	797	acyl-CoA dehydrogenase family protein	910927	909119	'-'	'ORF'	624	'+'
317	567	1622667	436	1041	[1622663, 1622671]	1381	peptidase, M3 (thimet oligopeptidase) family	1622635	1620674	'-'	'NC'	-32	'-'
491	568	2523442	442	1014	[2523445, 2523439]	2183	putative lipoprotein	2524097	2522787	'-'	'ORF'	655	'+'
1081	569	6109569	444	1007	[6109561, 6109577]	4876	putative lipoprotein	6109421	6106815	'-'	'NC'	-148	'-'
82	570	431652	500	726	[431651, 431653]	364	hypothetical protein	431673	430873	'-'	'ORF'	21	'+'
559	571	2988760	763	453	[2988759, 2988762]	2567	peptidase, M50A (S2P protease) subfamily	2988891	2987299	'-'	'ORF'	131	'+'
131	572	685513	491	760	[685520, 685506]	594	hypothetical protein	685436	686209	'+'	'ORF'	77	'+'
1084	573	6119204	499	730	[6119204, 6119204]	4887	major facilitator family transporter	6119067	6120341	'+'	'ORF'	137	'+'
595	574	3163290	517	670	[3163284, 3163296]	2710	putative lipoprotein	3162603	3164198	'+'	'ORF'	687	'+'
106	575	516772	420	752	[516775, 516770]	452	putative myo-inositol-1-phosphate synthase	516541	515207	'-'	'NC'	-231	'-'
1147	576	6446766	717	473	[6446766, 6446766]	5162	hypothetical protein	6446699	6447550	'+'	'ORF'	67	'+'
893	577	4917904	680	491	[4917903, 4917905]	4014	BNR/Asp-box repeat domain protein	4917731	4919062	'+'	'ORF'	173	'+'
830	578	4414792	1042	418	[4414788, 4414796]	3702	transcriptional regulator, Fur family	4414907	4415425	'+'	'NC'	-115	'-'
691	579	3625394	463	929	[3625382, 3625407]	3096	hypothetical protein	3625572	3625940	'+'	'NC'	-178	'-'
1557	580	8860769	559	291	[8860765, 8860773]	7258	hypothetical protein	8860374	8859619	'-'	'NC'	-395	'-'
1055	581	5921425	862	434	[5921432, 5921419]	4727	outer membrane protein, OmpH family	5921308	5920745	'-'	'NC'	-117	'-'
5	582	28075	503	761	[28079, 28071]	22	putative lipoprotein	28207	27440	'-'	'ORF'	132	'+'
1149	583	6451554	477	865	[6451544, 6451564]	5166	bacterial leucyl aminopeptidase	6451664	6452872	'+'	'NC'	-110	'-'
1035	584	5794297	592	549	[5794298, 5794296]	4617	glycosyl transferase, group 2 family protein	5794323	5793295	'-'	'ORF'	26	'+'
769	585	4072335	670	194	[4072338, 4072333]	3492	hypothetical protein	4071881	4071468	'-'	'NC'	-454	'-'
1371	586	7740715	431	1328	[7740720, 7740711]	6266	putative 2',3'-cyclic-nucleotide 2'-phosphodiesterase	7740439	7742247	'+'	'ORF'	276	'+'
1515	587	8591369	465	960	[8591341, 8591397]	7021	putative esterase	8591509	8592222	'+'	'NC'	-140	'-'
372	588	1976067	847	444	[1976062, 1976072]	1671	membrane-bound proton-translocating pyrophosphatase	1975965	1973887	'-'	'NC'	-102	'-'
1172	589	6607688	35	108	[6607694, 6607683]	5304	hypothetical protein	6607675	6604790	'-'	'NC'	-13	'-'
459	590	2343983	578	580	[2343955, 2344011]	2016	prolyl endopeptidase precursor Pep	2344229	2346298	'+'	'NC'	-246	'-'
1475	591	8393179	443	1195	[8393181, 8393178]	6842	cyclic nucleotide-binding domain protein	8393443	8392856	'-'	'ORF'	264	'+'
591	592	3146412	668	509	[3146416, 3146408]	2694	putative GTP-binding protein	3146382	3145264	'-'	'NC'	-30	'-'
1578	593	8941760	191	266	[8941756, 8941764]	7321	transcriptional regulator, AfsR/DnrI/RedD family	8941734	8943806	'+'	'ORF'	26	'+'
209	594	1044535	662	515	[1044541, 1044529]	914	hypothetical protein	1044210	1045109	'+'	'ORF'	325	'+'
1050	595	5880985	719	486	[5880983, 5880988]	4692	preprotein translocase, YajC subunit	5880887	5880531	'-'	'NC'	-98	'-'
1128	596	6326245	551	621	[6326247, 6326243]	5054	diaminopimelate epimerase	6323431	6322580	'-'	'NC'	-2814	'-'
56	597	261495	679	511	[261494, 261497]	214	transcriptional regulator, TetR family	261610	262353	'+'	'NC'	-115	'-'
1307	598	7404398	494	842	[7404390, 7404406]	5979	hypothetical protein	7404282	7403458	'-'	'NC'	-116	'-'
461	599	2362037	1183	421	[2362034, 2362040]	2031	hypothetical protein	2362174	2363361	'+'	'NC'	-137	'-'
1268	600	7210095	486	895	[7210096, 7210094]	5815	putative sporulation initiation inhibitor protein	7209980	7209159	'-'	'NC'	-115	'-'
1174	601	6614294	458	1128	[6614303, 6614285]	5310	cold-shock protein CspB	6614168	6613968	'-'	'NC'	-126	'-'
667	602	3533146	453	1198	[3533128, 3533164]	3009	hypothetical protein	3533150	3535432	'+'	'NC'	-4	'-'
620	603	3353713	575	608	[3353715, 3353712]	2874	hypothetical protein	3353804	3353355	'-'	'ORF'	91	'+'
1486	604	8425427	480	974	[8425417, 8425437]	6872	hypothetical protein	8425572	8426015	'+'	'NC'	-145	'-'
543	605	2897579	988	436	[2897572, 2897587]	2485	type II DNA topoisomerase, A subunit	2897478	2895037	'-'	'NC'	-101	'-'
1341	606	7626385	526	715	[7626392, 7626379]	6167	transcriptional regulator, LysR family	7625449	7626348	'+'	'NC'	936	'+'
1577	607	8941490	191	266	[8941470, 8941510]	7320	FAD-binding monooxygenase, PheA/TfdB family	8941505	8939925	'-'	'ORF'	15	'+'
643	608	3423003	510	601	[3423000, 3423007]	2922	bacterial sugar transferase	3423007	3424401	'+'	'NC'	-4	'-'
1366	609	7728914	481	1005	[7728913, 7728915]	6257	hypothetical protein	7728946	7730106	'+'	'NC'	-32	'-'
877	610	4808589	452	1304	[4808591, 4808588]	3949	acyl carrier protein	4808614	4808375	'-'	'ORF'	25	'+'
21	611	101505	1087	432	[101507, 101503]	90	transcriptional regulator, TetR family	101508	102089	'+'	'NC'	-3	'-'
222	612	1098197	322	255	[1098196, 1098199]	956	hypothetical protein	1098159	1100930	'+'	'ORF'	38	'+'
478	613	2455488	482	1043	[2455486, 2455490]	2120	hypothetical protein	2455638	2454694	'-'	'ORF'	150	'+'
791	614	4170068	590	600	[4170072, 4170064]	3574	von Willebrand factor type A domain protein	4170613	4168835	'-'	'ORF'	545	'+'
840	615	4499015	489	998	[4499027, 4499003]	3778	DnaK family protein	4498820	4501138	'+'	'ORF'	195	'+'
671	616	3554290	445	1606	[3554282, 3554299]	3027	glycosyl transferase, group 1	3553518	3554651	'+'	'ORF'	772	'+'
20	617	97233	422	200	[97233, 97234]	85	hypothetical protein	96996	97583	'+'	'ORF'	237	'+'
1012	618	5663119	539	742	[5663124, 5663114]	4541	hypothetical protein	5663077	5662904	'-'	'NC'	-42	'-'
437	619	2227475	1011	125	[2227472, 2227479]	1901	transposase, IS5 family	2228514	2228011	'-'	'NC'	1039	'+'
147	620	748713	485	1098	[748712, 748714]	646	endonuclease/exonuclease/phosphatase family protein	748710	747628	'-'	'NC'	-3	'-'
469	621	2418299	455	1542	[2418298, 2418300]	2084	peptidase, S1C (protease Do) subfamily	2418485	2417226	'-'	'ORF'	186	'+'
1462	622	8306934	572	364	[8306932, 8306937]	6756	hypothetical protein	8306948	8307841	'+'	'NC'	-14	'-'
936	623	5160697	540	764	[5160693, 5160701]	4204	hypothetical protein	5161742	5160435	'-'	'ORF'	1045	'+'
1272	624	7221056	472	1263	[7221042, 7221071]	5825	hypothetical protein	7220606	7219641	'-'	'NC'	-450	'-'
182	625	878768	497	1061	[878766, 878770]	768	kinase, pfkB family	878677	877841	'-'	'NC'	-91	'-'
748	626	3946349	738	507	[3946343, 3946355]	3394	hypothetical protein	3946316	3947221	'+'	'ORF'	33	'+'
656	627	3482353	487	1168	[3482348, 3482358]	2973	ribosomal RNA large subunit methyltransferase J	3482305	3482946	'+'	'ORF'	48	'+'
402	628	2080363	682	567	[2080362, 2080365]	1754	oxidoreductase, short-chain dehydrogenase/reductase family	2080514	2079747	'-'	'ORF'	151	'+'
716	629	3757835	483	1224	[3757838, 3757833]	3207	hypothetical protein	3757552	3757782	'+'	'NC'	283	'+'
610	630	3298796	595	643	[3298804, 3298789]	2827	hypothetical protein	3298635	3298471	'-'	'NC'	-161	'-'
1182	631	6681741	1049	454	[6681718, 6681765]	5366	response regulator/GGDEF domain protein	6681736	6680774	'-'	'NC'	-5	'-'
726	632	3820017	733	527	[3820019, 3820016]	3266	hypothetical protein	3820168	3819146	'-'	'ORF'	151	'+'
731	633	3846328	522	908	[3846328, 3846329]	3290	sensor histidine kinase/response regulator	3846148	3844556	'-'	'NC'	-180	'-'
35	634	187225	498	1179	[187220, 187230]	150	hypothetical protein	187396	186938	'-'	'ORF'	171	'+'
587	635	3108197	676	576	[3108198, 3108196]	2661	5'-nucleotidase family protein	3108135	3105751	'-'	'NC'	-62	'-'
1034	636	5777377	560	393	[5777376, 5777378]	4604	hypothetical protein	5777816	5778733	'+'	'NC'	-439	'-'
740	637	3909216	1031	466	[3909213, 3909220]	3362	hypothetical protein	3909217	3908726	'-'	'ORF'	1	'+'
124	638	623384	563	448	[623381, 623387]	542	F5/8 type C domain protein	623563	624915	'+'	'NC'	-179	'-'
105	639	502979	619	634	[502975, 502983]	440	hypothetical protein	502543	500069	'-'	'NC'	-436	'-'
130	640	675508	917	478	[675513, 675503]	587	trypsin domain protein	675610	676929	'+'	'NC'	-102	'-'
1215	641	6875274	651	599	[6875272, 6875277]	5524	hypothetical protein	6875243	6874845	'-'	'NC'	-31	'-'
598	642	3204959	726	544	[3204960, 3204959]	2752	hypothetical protein	3205030	3206994	'+'	'NC'	-71	'-'
644	643	3423212	510	601	[3423208, 3423217]	2922	bacterial sugar transferase	3423007	3424401	'+'	'ORF'	205	'+'
1472	644	8371112	576	713	[8371110, 8371114]	6822	peptidase, M1 (aminopeptidase N) family	8371323	8373875	'+'	'NC'	-211	'-'
1046	645	5852302	532	905	[5852308, 5852296]	4669	MotA/TolQ/ExbB proton channel family protein	5852182	5852904	'+'	'ORF'	120	'+'
558	646	2977193	655	610	[2977197, 2977189]	2557	peptidase, M50A (S2P protease) subfamily	2976597	2978264	'+'	'ORF'	596	'+'
163	647	810454	598	677	[810466, 810443]	710	response regulator	810506	810871	'+'	'NC'	-52	'-'
1534	648	8711542	715	186	[8711539, 8711545]	7136	hypothetical protein	8711541	8712368	'+'	'ORF'	1	'+'
301	649	1542040	523	1017	[1542041, 1542040]	1318	hemin transport protein HemS	1542041	1543129	'+'	'NC'	-1	'-'
1455	650	8266188	520	1024	[8266192, 8266185]	6723	hypothetical protein	8266082	8265606	'-'	'NC'	-106	'-'
19	651	94918	492	1450	[94920, 94917]	83	hypothetical protein	95005	96057	'+'	'NC'	-87	'-'
486	652	2495767	514	1157	[2495765, 2495770]	2158	putative lipoprotein	2495904	2494987	'-'	'ORF'	137	'+'
1551	653	8827055	714	571	[8827053, 8827058]	7234	hypothetical protein	8826326	8830504	'+'	'ORF'	729	'+'
1348	654	7651263	892	489	[7651259, 7651268]	6188	catalase HPII	7651363	7653513	'+'	'NC'	-100	'-'
1257	655	7159633	722	564	[7159632, 7159635]	5783	pilin	7159460	7158798	'-'	'NC'	-173	'-'
1544	656	8789824	554	829	[8789827, 8789822]	7201	putative lipoprotein	8789764	8789207	'-'	'NC'	-60	'-'
1600	657	9077679	568	777	[9077682, 9077677]	7453	hypothetical protein	9078278	9076794	'-'	'ORF'	599	'+'
325	658	1666477	775	537	[1666470, 1666484]	1417	hypothetical protein	1666618	1665740	'-'	'ORF'	141	'+'
235	659	1172323	657	633	[1172312, 1172335]	1007	hypothetical protein	1172244	1172555	'+'	'ORF'	79	'+'
2	660	5520	599	712	[5521, 5519]	5	hypothetical protein	5485	4634	'-'	'NC'	-35	'-'
660	661	3499020	741	560	[3499016, 3499025]	2985	Fic family protein	3499242	3498283	'-'	'ORF'	222	'+'
895	662	4932333	528	1035	[4932327, 4932340]	4026	DNA mismatch repair protein MutL	4932638	4930779	'-'	'ORF'	305	'+'
786	663	4147844	879	501	[4147852, 4147837]	3564	peptidase, M36 (fungalysin) family	4147966	4153308	'+'	'NC'	-122	'-'
1038	664	5799399	632	664	[5799391, 5799407]	4619	glycosyl transferase, group 2 family protein	5799153	5796811	'-'	'NC'	-246	'-'
531	665	2774375	571	824	[2774380, 2774370]	2385	glucan biosynthesis protein D	2774183	2772594	'-'	'NC'	-192	'-'
297	666	1527601	505	1432	[1527607, 1527595]	1301	CBS/transporter associated domain protein	1527352	1525985	'-'	'NC'	-249	'-'
1130	667	6333027	690	613	[6333029, 6333026]	5058	ribonucleoside-diphosphate reductase, beta subunit	6333433	6334482	'+'	'NC'	-406	'-'
1439	668	8206518	217	330	[8206510, 8206526]	6678	hypothetical protein	8205693	8205535	'-'	'NC'	-825	'-'
1387	669	7842634	664	647	[7842639, 7842629]	6361	hypothetical protein	7842560	7843120	'+'	'ORF'	74	'+'
712	670	3745488	556	909	[3745487, 3745489]	3197	hypothetical protein	3744477	3746621	'+'	'ORF'	1011	'+'
829	671	4411357	513	1367	[4411366, 4411349]	3697	hypothetical protein	4411178	4411906	'+'	'ORF'	179	'+'
1553	672	8843149	684	625	[8843144, 8843154]	7245	hypothetical protein	8843542	8842139	'-'	'ORF'	393	'+'
34	673	151446	535	1106	[151448, 151444]	130	putative lipoprotein	151806	153659	'+'	'NC'	-360	'-'
1325	674	7537025	605	737	[7537023, 7537027]	6092	hypothetical protein	7536943	7537776	'+'	'ORF'	82	'+'
904	675	4957708	666	656	[4957703, 4957713]	4046	hypothetical protein	4957745	4955499	'-'	'ORF'	37	'+'
744	676	3918173	701	615	[3918170, 3918177]	3374	tetratricopeptide repeat protein	3918579	3922238	'+'	'NC'	-406	'-'
1025	677	5731127	546	1004	[5731122, 5731132]	4589	hypothetical protein	5730972	5732753	'+'	'ORF'	155	'+'
1607	678	9126209	603	746	[9126208, 9126211]	7500	GspE N-terminal domain protein	9126435	9127676	'+'	'NC'	-226	'-'
1198	679	6768617	1249	471	[6768618, 6768617]	5440	hypothetical protein	6768784	6770571	'+'	'NC'	-167	'-'
567	680	3016517	742	579	[3016517, 3016518]	2592	glycerophosphoryl diester phosphodiesterase family protein	3015835	3015014	'-'	'NC'	-682	'-'
717	681	3763453	533	1139	[3763448, 3763458]	3214	sigma-54 activator protein ActB	3763806	3765467	'+'	'NC'	-353	'-'
1058	682	5929623	644	685	[5929622, 5929624]	4733	RNA polymerase sigma-70 factor, ECF subfamily	5929633	5929007	'-'	'ORF'	10	'+'
1227	683	6921677	620	722	[6921683, 6921671]	5572	hypothetical protein	6922551	6920542	'-'	'ORF'	874	'+'
1289	684	7320385	569	880	[7320369, 7320402]	5899	ADA regulatory protein	7320396	7319476	'-'	'ORF'	11	'+'
1524	685	8629800	630	703	[8629803, 8629798]	7053	NmrA-like family protein	8629815	8630735	'+'	'NC'	-15	'-'
1139	686	6399806	426	548	[6399809, 6399803]	5122	spermine/spermidine synthase family protein	6399796	6396920	'-'	'NC'	-10	'-'
1433	687	8168756	530	1188	[8168746, 8168767]	6639	chalcone/stilbene synthase family protein	8168632	8167550	'-'	'NC'	-124	'-'
419	688	2143323	1034	497	[2143322, 2143324]	1812	hypothetical protein	2144346	2143618	'-'	'NC'	1023	'+'
289	689	1493846	899	523	[1493846, 1493846]	1278	putative lipoprotein	1493954	1494769	'+'	'NC'	-108	'-'
502	690	2568239	656	690	[2568238, 2568241]	2226	methylenetetrahydrofolate dehydrogenase/methenyltetrahydrofolate cyclohydrolase	2568386	2567508	'-'	'ORF'	147	'+'
846	691	4556030	753	585	[4556030, 4556031]	3790	3-oxoacid CoA-transferase family, subunit A	4555757	4555059	'-'	'NC'	-273	'-'
460	692	2352623	791	570	[2352626, 2352621]	2021	response regulator	2352669	2353130	'+'	'NC'	-46	'-'
183	693	892702	683	672	[892704, 892700]	781	glycosyl transferase, group 1 family protein	892557	891247	'-'	'NC'	-145	'-'
1228	694	6945479	555	1025	[6945472, 6945486]	5590	peptidase, S54 (rhomboid) family	6945444	6943918	'-'	'NC'	-35	'-'
1580	695	8952722	617	788	[8952729, 8952715]	7330	hypothetical protein	8952747	8953226	'+'	'NC'	-25	'-'
473	696	2432591	965	247	[2432594, 2432589]	2100	hypothetical protein	2432806	2433192	'+'	'NC'	-215	'-'
562	697	2992058	288	534	[2992061, 2992055]	2571	aminotransferase, class II	2992195	2993550	'+'	'NC'	-137	'-'
46	698	243912	658	727	[243908, 243917]	197	sensor histidine kinase	243834	241318	'-'	'NC'	-78	'-'
471	699	2426776	1301	484	[2426753, 2426799]	2092	peptidase, M16 (pitrilysin) family	2426520	2425156	'-'	'NC'	-256	'-'
1404	700	7953091	751	605	[7953091, 7953092]	6450	beta-lactamase	7952690	7951095	'-'	'NC'	-401	'-'
648	701	3446775	675	699	[3446767, 3446783]	2936	putative lipoprotein	3446257	3447570	'+'	'ORF'	518	'+'
1564	702	8888287	567	1042	[8888305, 8888270]	7276	CRISPR-associated protein, Cas6-related	8888997	8888371	'-'	'NC'	710	'+'
701	703	3690145	997	517	[3690140, 3690150]	3150	hypothetical protein	3690846	3691190	'+'	'NC'	-701	'-'
1279	704	7264220	383	588	[7264226, 7264215]	5855	hypothetical protein	7264517	7265674	'+'	'NC'	-297	'-'
1222	705	6896892	838	565	[6896882, 6896902]	5547	transcriptional regulator, TetR family	6896938	6897561	'+'	'NC'	-46	'-'
364	706	1938479	579	1016	[1938478, 1938481]	1633	acetyltransferase, GNAT family	1938723	1939352	'+'	'NC'	-244	'-'
1343	707	7639945	885	552	[7639952, 7639938]	6179	hypothetical protein	7639998	7641731	'+'	'NC'	-53	'-'
1143	708	6413264	718	663	[6413267, 6413261]	5134	mutS domain protein	6413076	6415010	'+'	'ORF'	188	'+'
1069	709	5997307	577	1023	[5997301, 5997314]	4796	fibronectin type III domain protein	5996323	5995148	'-'	'NC'	-984	'-'
865	710	4680007	355	640	[4680011, 4680003]	3892	maltose O-acetyltransferase	4680101	4680658	'+'	'NC'	-94	'-'
762	711	4005625	696	698	[4005625, 4005626]	3441	putative lipoprotein	4005641	4006246	'+'	'NC'	-16	'-'
251	712	1274558	1107	510	[1274557, 1274559]	1094	3-deoxy-D-manno-octulosonate 8-phosphate phosphatase	1274449	1273844	'-'	'NC'	-109	'-'
407	713	2091328	216	858	[2091311, 2091345]	1763	kelch domain protein	2090694	2087989	'-'	'NC'	-634	'-'
1490	714	8453530	548	1303	[8453526, 8453534]	6901	metallo-beta-lactamase family protein	8453450	8454121	'+'	'ORF'	80	'+'
1137	715	6376101	614	898	[6376103, 6376099]	5101	putative RNA polymerase sigma-70 factor, ECF subfamily	6375948	6375397	'-'	'NC'	-153	'-'
1408	716	7966608	750	630	[7966609, 7966607]	6462	DNA-3-methyladenine glycosylase	7966590	7966006	'-'	'NC'	-18	'-'
1543	717	8783805	674	762	[8783797, 8783814]	7199	putative lipoprotein	8784069	8786018	'+'	'NC'	-264	'-'
310	718	1598213	547	1445	[1598218, 1598209]	1362	phospholipase family protein	1598211	1599572	'+'	'ORF'	2	'+'
1340	719	7624618	604	948	[7624615, 7624622]	6166	pyridoxal phosphate-dependent enzyme	7625303	7624383	'-'	'ORF'	685	'+'
775	720	4085253	601	976	[4085248, 4085258]	3507	UDP-glucose 4-epimerase	4085587	4086531	'+'	'NC'	-334	'-'
1255	721	7148422	542	1624	[7148424, 7148420]	5772	type IV pilus secretin PilQ	7149072	7146367	'-'	'ORF'	650	'+'
371	722	1972897	587	1059	[1972889, 1972905]	1670	hypothetical protein	1973317	1973508	'+'	'NC'	-420	'-'
397	723	2062165	990	545	[2062168, 2062163]	1740	hypothetical protein	2062096	2060339	'-'	'NC'	-69	'-'
607	724	3279750	812	602	[3279755, 3279745]	2808	OB-fold nucleic acid binding domain protein	3279377	3277977	'-'	'NC'	-373	'-'
302	725	1545590	541	1809	[1545579, 1545601]	1321	hemin ABC transporter, ATP-binding protein	1545110	1545913	'+'	'ORF'	480	'+'
777	726	4090168	616	965	[4090161, 4090176]	3510	aspartate carbamoyltransferase	4089959	4090852	'+'	'ORF'	209	'+'
1087	727	6125106	653	835	[6125108, 6125104]	4893	hypothetical protein	6125113	6124508	'-'	'ORF'	7	'+'
505	728	2580288	966	555	[2580290, 2580286]	2237	hydrolase, isochorismatase family	2580271	2580948	'+'	'ORF'	17	'+'
1421	729	8059628	545	1596	[8059634, 8059623]	6544	hypothetical protein	8060180	8060902	'+'	'NC'	-552	'-'
661	730	3503714	593	1064	[3503719, 3503709]	2989	ATPase, AAA family	3504104	3503166	'-'	'ORF'	390	'+'
1193	731	6739667	839	595	[6739665, 6739669]	5413	hypothetical protein	6737753	6739420	'+'	'NC'	1914	'+'
529	732	2745385	591	1093	[2745384, 2745386]	2361	hypothetical protein	2745423	2744527	'-'	'ORF'	38	'+'
1185	733	6696599	652	881	[6696598, 6696601]	5377	putative sugar ABC transporter, ATP-binding protein	6696704	6697792	'+'	'NC'	-105	'-'
293	734	1503403	882	592	[1503402, 1503404]	1286	ABC transporter, permease/ATP-binding protein	1503953	1506082	'+'	'NC'	-550	'-'
612	735	3305512	309	276	[3305517, 3305508]	2838	hypothetical protein	3305626	3306303	'+'	'NC'	-114	'-'
850	736	4589638	667	866	[4589645, 4589631]	3820	hypothetical protein	4590233	4589190	'-'	'ORF'	595	'+'
635	737	3401238	702	779	[3401246, 3401231]	2908	putative lipoprotein	3401372	3404389	'+'	'NC'	-134	'-'
1434	738	8171477	1091	543	[8171477, 8171478]	6641	hypothetical protein	8171447	8170425	'-'	'NC'	-30	'-'
1290	739	7320831	623	991	[7320828, 7320835]	5902	putative homoserine-O-acetyltransferase	7321161	7322480	'+'	'NC'	-330	'-'
759	740	3988661	607	1066	[3988666, 3988657]	3431	outer membrane efflux protein	3989171	3990679	'+'	'NC'	-510	'-'
7	741	43184	564	1584	[43204, 43164]	35	ABC transporter, substrate-binding protein, aliphatic sulfonates family	43059	42049	'-'	'NC'	-125	'-'
1351	742	7690251	1216	530	[7690244, 7690259]	6222	oxidoreductase, short-chain dehydrogenase/reductase family	7690239	7689505	'-'	'NC'	-12	'-'
1231	743	6982724	1251	526	[6982725, 6982724]	5618	Aha1 domain protein	6982668	6982009	'-'	'NC'	-56	'-'
1409	744	7976916	977	575	[7976911, 7976921]	6467	putative lipoprotein	7976756	7975710	'-'	'NC'	-160	'-'
741	745	3912068	1146	542	[3912062, 3912075]	3367	hypothetical protein	3912080	3912646	'+'	'NC'	-12	'-'
115	746	573649	629	1022	[573648, 573651]	515	dipeptidyl peptidase IV	573724	576012	'+'	'NC'	-75	'-'
521	747	2703315	586	1269	[2703315, 2703316]	2325	pantothenate kinase	2703373	2704326	'+'	'NC'	-58	'-'
81	748	428494	596	1204	[428490, 428499]	362	putative pilus biogenesis operon protein	430395	426136	'-'	'ORF'	1901	'+'
1481	749	8410167	588	1264	[8410174, 8410160]	6856	hypothetical protein	8409840	8410115	'+'	'NC'	327	'+'
511	750	2636729	1132	554	[2636734, 2636725]	2270	hypothetical protein	2636633	2634327	'-'	'NC'	-96	'-'
1021	751	5711442	841	627	[5711446, 5711439]	4575	hypothetical protein	5710576	5711358	'+'	'NC'	866	'+'
1216	752	6883735	286	5	[6883732, 6883738]	5532	coproporphyrinogen III oxidase	6882332	6880959	'-'	'NC'	-1403	'-'
358	753	1876806	948	591	[1876811, 1876802]	1598	ABC transporter, permease protein, ABC-2 family	1876759	1877784	'+'	'ORF'	47	'+'
65	754	307783	735	769	[307782, 307785]	260	putative cation transporter/universal stress family protein	307792	309939	'+'	'NC'	-9	'-'
1431	755	8148103	772	684	[8148083, 8148124]	6619	hypothetical protein	8148325	8149827	'+'	'NC'	-222	'-'
1478	756	8402736	650	988	[8402737, 8402735]	6850	hypothetical protein	8402788	8401538	'-'	'ORF'	52	'+'
933	757	5110045	574	1631	[5110047, 5110043]	4159	uridine kinase	5110002	5109367	'-'	'NC'	-43	'-'
347	758	1801730	636	1075	[1801739, 1801722]	1534	glycogen debranching enzyme GlgX	1801848	1803989	'+'	'NC'	-118	'-'
1575	759	8937703	638	1063	[8937708, 8937698]	7317	hypothetical protein	8937057	8937773	'+'	'ORF'	646	'+'
1120	760	6292459	700	852	[6292453, 6292465]	5033	hypothetical protein	6293941	6293474	'-'	'NC'	1482	'+'
1548	761	8810092	978	586	[8810088, 8810097]	7218	hypothetical protein	8811026	8811190	'+'	'NC'	-934	'-'
1527	762	8673076	813	659	[8673069, 8673084]	7104	peptidase, M3 (thimet oligopeptidase) family	8672581	8674515	'+'	'ORF'	495	'+'
396	763	2056235	770	718	[2056236, 2056234]	1736	acyltransferase family protein	2055786	2056946	'+'	'ORF'	449	'+'
907	764	4975382	642	1092	[4975384, 4975381]	4055	hypothetical protein	4975764	4975108	'-'	'ORF'	382	'+'
631	765	3392352	594	1400	[3392348, 3392356]	2901	putative radical SAM domain protein	3392514	3391906	'-'	'ORF'	162	'+'
48	766	251616	918	624	[251609, 251623]	206	peptidase, S8A (subtilisin) subfamily	251454	252881	'+'	'ORF'	162	'+'
1423	767	8085345	597	1371	[8085353, 8085337]	6563	putative lipoprotein	8085818	8085141	'-'	'ORF'	473	'+'
1247	768	7094257	1025	594	[7094254, 7094261]	5726	hypothetical protein	7094268	7093444	'-'	'ORF'	11	'+'
711	769	3734208	681	997	[3734223, 3734194]	3188	PhoH family protein	3734355	3735674	'+'	'NC'	-147	'-'
1212	770	6832258	720	850	[6832257, 6832259]	5488	hypothetical protein	6832284	6830578	'-'	'ORF'	26	'+'
1314	771	7432893	752	791	[7432886, 7432900]	6005	hypothetical protein	7432948	7432601	'-'	'ORF'	55	'+'
647	772	3443643	762	766	[3443653, 3443633]	2932	putative lipoprotein	3443084	3444388	'+'	'ORF'	559	'+'
26	773	118226	673	1047	[118231, 118221]	103	hypothetical protein	118283	118753	'+'	'NC'	-57	'-'
1110	774	6262105	631	558	[6262118, 6262093]	5010	FG-GAP repeat domain protein	6262190	6260502	'-'	'ORF'	85	'+'
1293	775	7335032	75	862	[7335043, 7335022]	5912	pseudouridine synthase, RluA family	7335259	7334303	'-'	'ORF'	227	'+'
571	776	3028476	734	848	[3028475, 3028477]	2603	quinolinate synthetase	3028776	3027844	'-'	'ORF'	300	'+'
1402	777	7943895	1102	584	[7943892, 7943898]	6440	PspC domain protein	7943809	7943408	'-'	'NC'	-86	'-'
707	778	3715931	952	629	[3715927, 3715936]	3171	HflK protein	3715492	3716562	'+'	'ORF'	439	'+'
876	779	4804735	781	747	[4804738, 4804733]	3944	signal peptidase II	4804576	4804061	'-'	'NC'	-159	'-'
834	780	4460058	820	697	[4460055, 4460061]	3745	hypothetical protein	4459883	4460488	'+'	'ORF'	175	'+'
1591	781	9024638	1390	557	[9024636, 9024641]	7398	sensor histidine kinase	9024124	9021125	'-'	'NC'	-514	'-'
1420	782	8059011	1281	572	[8059002, 8059020]	6543	Ser/Thr protein phosphatase family protein	8058985	8059995	'+'	'ORF'	26	'+'
842	783	4503667	699	993	[4503673, 4503661]	3779	non-ribosomal peptide synthetase/polyketide synthase	4501281	4544105	'+'	'ORF'	2386	'+'
1346	784	7642542	1130	587	[7642539, 7642545]	6181	ammonium transporter	7642624	7644015	'+'	'NC'	-82	'-'
1465	785	8320057	1178	582	[8320062, 8320053]	6770	hypothetical protein	8320054	8321694	'+'	'ORF'	3	'+'
926	786	5080430	887	674	[5080436, 5080424]	4133	hypothetical protein	5079671	5078487	'-'	'NC'	-759	'-'
1	787	1454	755	840	[1459, 1449]	2	hypothetical protein	1519	3420	'+'	'NC'	-65	'-'
1226	788	6911120	809	739	[6911116, 6911124]	5560	cytochrome c family protein	6910990	6910181	'-'	'NC'	-130	'-'
1251	789	7110644	613	1593	[7110640, 7110648]	5742	putative lipoprotein	7110769	7110416	'-'	'ORF'	125	'+'
177	790	864403	856	702	[864407, 864400]	757	hypothetical protein	864320	866344	'+'	'ORF'	83	'+'
1521	791	8613068	749	841	[8613072, 8613064]	7038	hypothetical protein	8612292	8611600	'-'	'NC'	-776	'-'
1432	792	8160791	622	1447	[8160792, 8160791]	6633	hypothetical protein	8161125	8162480	'+'	'NC'	-334	'-'
227	793	1147923	805	759	[1147924, 1147922]	991	hypothetical protein	1147969	1147562	'-'	'ORF'	46	'+'
528	794	2743479	759	837	[2743475, 2743484]	2359	glycosyl transferase, group 2 family protein	2743316	2742438	'-'	'NC'	-163	'-'
1308	795	7404808	466	688	[7404807, 7404810]	5980	hypothetical protein	7405115	7404261	'-'	'ORF'	307	'+'
1583	796	8969017	1137	604	[8969019, 8969015]	7348	hypothetical protein	8969040	8969522	'+'	'NC'	-23	'-'
935	797	5145412	618	1620	[5145402, 5145422]	4190	MutS2 family protein	5144966	5147371	'+'	'ORF'	446	'+'
1004	798	5597575	626	1490	[5597590, 5597560]	4520	hypothetical protein	5597278	5596721	'-'	'NC'	-297	'-'
229	799	1158444	909	683	[1158446, 1158442]	998	peptidase, S8A (subtilisin) subfamily	1158508	1161117	'+'	'NC'	-64	'-'
104	800	496000	663	1274	[496006, 495995]	434	glycogen debranching enzyme GlgX	496063	493937	'-'	'ORF'	63	'+'
432	801	2222026	1208	598	[2222027, 2222025]	1898	hypothetical protein	2222547	2224055	'+'	'NC'	-521	'-'
1036	802	5795175	943	665	[5795177, 5795173]	4618	hypothetical protein	5794476	5796827	'+'	'ORF'	699	'+'
642	803	3422612	671	1221	[3422597, 3422627]	2922	bacterial sugar transferase	3423007	3424401	'+'	'NC'	-395	'-'
733	804	3855036	1239	590	[3855030, 3855043]	3300	ribosomal protein L4	3854988	3855611	'+'	'ORF'	48	'+'
281	805	1463574	1074	623	[1463572, 1463577]	1250	RibD domain protein	1463644	1464195	'+'	'NC'	-70	'-'
1356	806	7701873	1036	636	[7701872, 7701875]	6236	putative polysaccharide-degrading enzyme	7700013	7701593	'+'	'NC'	1860	'+'
724	807	3814070	692	778	[3814068, 3814072]	3261	transferase hexapeptide repeat family protein	3814214	3814744	'+'	'NC'	-144	'-'
929	808	5082936	648	1387	[5082943, 5082929]	4137	hypothetical protein	5082919	5083239	'+'	'ORF'	17	'+'
212	809	1056983	693	1147	[1056980, 1056987]	926	hypothetical protein	1056835	1055174	'-'	'NC'	-148	'-'
74	810	375596	649	1401	[375587, 375605]	318	putative adenosylmethionine-8-amino-7-oxononanoate aminotransferase	374231	375562	'+'	'NC'	1365	'+'
139	811	724554	834	751	[724566, 724542]	625	aldehyde dehydrogenase	724410	722971	'-'	'NC'	-144	'-'
1229	812	6960612	788	822	[6960624, 6960600]	5598	OmpA domain protein	6960601	6952502	'-'	'NC'	-11	'-'
905	813	4970141	937	680	[4970140, 4970142]	4053	sensor histidine kinase	4968245	4973539	'+'	'ORF'	1896	'+'
342	814	1776420	688	1199	[1776422, 1776418]	1513	hypothetical protein	1776271	1775717	'-'	'NC'	-149	'-'
568	815	3017743	289	1219	[3017744, 3017743]	2593	hypothetical protein	3017858	3015870	'-'	'ORF'	115	'+'
375	816	1985928	783	832	[1985921, 1985936]	1678	deoxyhypusine synthase family protein	1985910	1986932	'+'	'ORF'	18	'+'
265	817	1389334	744	940	[1389353, 1389315]	1192	alpha,alpha-trehalose-phosphate synthase/trehalose-phosphatase	1389169	1391337	'+'	'ORF'	165	'+'
1245	818	7092537	1649	573	[7092540, 7092534]	5723	MJ0042 family finger-like domain protein	7092605	7090872	'-'	'ORF'	68	'+'
1312	819	7427213	640	1573	[7427233, 7427194]	5999	kelch domain protein	7427320	7424954	'-'	'ORF'	107	'+'
255	820	1298226	728	1009	[1298218, 1298235]	1115	SREBP protease/CBS domain	1297963	1299120	'+'	'ORF'	263	'+'
973	821	5384263	1334	589	[5384267, 5384260]	4379	hypothetical protein	5384307	5383486	'-'	'ORF'	44	'+'
503	822	2570604	822	782	[2570606, 2570602]	2229	hypothetical protein	2570146	2570532	'+'	'NC'	458	'+'
398	823	2074276	874	744	[2074272, 2074281]	1748	acetyltransferase, GNAT family	2074499	2074041	'-'	'ORF'	223	'+'
1567	824	8897238	1006	662	[8897233, 8897243]	7284	hypothetical protein	8897137	8896613	'-'	'NC'	-101	'-'
590	825	3132180	828	780	[3132182, 3132178]	2684	response regulator CheY4	3132171	3132554	'+'	'ORF'	9	'+'
796	826	4192459	634	1721	[4192454, 4192464]	3596	integration host factor, alpha subunit	4192698	4193087	'+'	'NC'	-239	'-'
708	827	3720079	1538	339	[3720077, 3720082]	3175	hypothetical protein	3720001	3719441	'-'	'NC'	-78	'-'
550	828	2943503	873	749	[2943506, 2943501]	2529	hypothetical protein	2943094	2943501	'+'	'NC'	409	'+'
908	829	4977998	843	774	[4978004, 4977992]	4058	hypothetical protein	4977803	4977639	'-'	'NC'	-195	'-'
1315	830	7442216	766	476	[7442223, 7442209]	6011	peptidase, M20 (glutamate carboxypeptidase) family	7442341	7440935	'-'	'ORF'	125	'+'
526	831	2734085	708	1143	[2734087, 2734084]	2352	threonyl-tRNA synthetase	2733820	2732618	'-'	'NC'	-265	'-'
980	832	5441195	1382	597	[5441188, 5441202]	4407	hypothetical protein	5441103	5443160	'+'	'ORF'	92	'+'
404	833	2082405	678	611	[2082411, 2082399]	1756	oxidoreductase, aldo/keto reductase family	2081836	2080781	'-'	'NC'	-569	'-'
1186	834	6701591	1135	639	[6701585, 6701598]	5380	putative lipoprotein	6700811	6703711	'+'	'ORF'	780	'+'
1537	835	8746835	950	694	[8746839, 8746832]	7163	putative bis(5'-nucleosyl)-tetraphosphatase, symmetrical	8746896	8747561	'+'	'NC'	-61	'-'
42	836	228575	784	776	[228571, 228579]	188	hypothetical protein	229587	228610	'-'	'NC'	1012	'+'
798	837	4199778	1161	631	[4199773, 4199783]	3602	hypothetical protein	4199289	4202144	'+'	'ORF'	489	'+'
64	838	306071	1369	603	[306072, 306070]	257	hypothetical protein	306148	306810	'+'	'NC'	-77	'-'
857	839	4649947	774	907	[4649951, 4649943]	3872	hypothetical protein	4649968	4649288	'-'	'ORF'	21	'+'
55	840	260962	335	424	[260961, 260964]	213	transcriptional regulator, AsnC family	260698	260222	'-'	'NC'	-264	'-'
594	841	3162565	687	1325	[3162567, 3162564]	2710	putative lipoprotein	3162603	3164198	'+'	'NC'	-38	'-'
930	842	5094391	40	20	[5094373, 5094410]	4147	RNA polymerase sigma factor RpoE1	5094600	5095241	'+'	'NC'	-209	'-'
1155	843	6490651	780	897	[6490648, 6490654]	5197	thioredoxin domain protein	6490779	6489961	'-'	'ORF'	128	'+'
937	844	5171036	1126	652	[5171035, 5171038]	4212	molybdopterin biosynthesis MoeA protein	5171110	5172342	'+'	'NC'	-74	'-'
211	845	1056483	713	1187	[1056492, 1056474]	927	cysteine dioxygenase, type I	1056834	1057421	'+'	'NC'	-351	'-'
604	846	3248815	1070	429	[3248813, 3248817]	2791	protease B	3248637	3247840	'-'	'NC'	-178	'-'
1240	847	7050017	998	689	[7050020, 7050015]	5686	hypothetical protein	7049546	7048980	'-'	'NC'	-471	'-'
1066	848	5984354	259	1710	[5984373, 5984335]	4785	sigma-54 dependent DNA-binding response regulator	5984974	5983631	'-'	'ORF'	620	'+'
1041	849	5817391	769	951	[5817394, 5817389]	4636	hypothetical protein	5817398	5817018	'-'	'ORF'	7	'+'
1334	850	7589664	694	1319	[7589653, 7589676]	6143	hypothetical protein	7590777	7589554	'-'	'ORF'	1113	'+'
938	851	5172447	811	854	[5172459, 5172435]	4213	GTP cyclohydrolase II	5172459	5173133	'+'	'NC'	-12	'-'
523	852	2716600	727	1122	[2716605, 2716595]	2335	sulfite reductase [NADPH] flavoprotein, alpha-component	2715954	2714128	'-'	'NC'	-646	'-'
1051	853	5885089	654	1792	[5885084, 5885095]	4697	hypothetical protein	5885221	5886078	'+'	'NC'	-132	'-'
159	854	796871	1205	646	[796869, 796873]	698	hypothetical protein	797134	796490	'-'	'ORF'	263	'+'
1304	855	7397739	869	798	[7397741, 7397737]	5975	putative lipoprotein	7397903	7400899	'+'	'NC'	-164	'-'
323	856	1659546	743	1053	[1659552, 1659541]	1412	putative serine/threonine protein phosphatase	1659706	1660449	'+'	'NC'	-160	'-'
561	857	2991907	288	534	[2991890, 2991924]	2571	aminotransferase, class II	2992195	2993550	'+'	'NC'	-288	'-'
273	858	1424868	916	767	[1424865, 1424872]	1213	hypothetical protein	1424874	1426232	'+'	'NC'	-6	'-'
440	859	2238538	643	645	[2238531, 2238546]	1909	methyltransferase, RsmB/NOP family	2238920	2240203	'+'	'NC'	-382	'-'
1269	860	7210414	486	1033	[7210413, 7210415]	5817	anion-transporting ATPase family protein	7210439	7211398	'+'	'NC'	-25	'-'
1448	861	8225439	1004	704	[8225437, 8225442]	6687	hypothetical protein	8225797	8227563	'+'	'NC'	-358	'-'
957	862	5302486	736	1108	[5302475, 5302498]	4306	hypothetical protein	5301656	5305345	'+'	'ORF'	830	'+'
1330	863	7572745	493	755	[7572753, 7572738]	6125	hypothetical protein	7572696	7571014	'-'	'NC'	-49	'-'
1022	864	5714410	1128	666	[5714409, 5714412]	4577	hypothetical protein	5714510	5715127	'+'	'NC'	-100	'-'
426	865	2191723	490	375	[2191723, 2191724]	1870	putative phage terminase, ATPase subunit	2192817	2192254	'-'	'NC'	1094	'+'
1350	866	7676390	868	821	[7676383, 7676398]	6208	hypothetical protein	7676243	7675788	'-'	'NC'	-147	'-'
123	867	621305	1003	720	[621305, 621305]	541	malto-oligosyltrehalose trehalohydrolase	621391	623256	'+'	'NC'	-86	'-'
75	868	387347	765	1011	[387347, 387348]	330	hypothetical protein	387369	387986	'+'	'NC'	-22	'-'
456	869	2328078	962	743	[2328077, 2328079]	1994	ribosomal protein S9	2328225	2328626	'+'	'NC'	-147	'-'
541	870	2863028	803	911	[2863035, 2863021]	2461	tetratricopeptide repeat protein	2862800	2863492	'+'	'ORF'	228	'+'
1287	871	7308025	893	799	[7308027, 7308023]	5887	trypsin domain protein	7308187	7308849	'+'	'NC'	-162	'-'
238	872	1210893	796	941	[1210894, 1210893]	1036	glycosyl transferase, group 2 family protein	1210785	1211735	'+'	'ORF'	108	'+'
314	873	1618244	908	805	[1618240, 1618248]	1377	ABC transporter, ATP-binding protein	1618214	1617396	'-'	'NC'	-30	'-'
1096	874	6169786	318	488	[6169771, 6169801]	4933	hypothetical protein	6169430	6171031	'+'	'ORF'	356	'+'
239	875	1211154	796	719	[1211163, 1211146]	1036	glycosyl transferase, group 2 family protein	1210785	1211735	'+'	'ORF'	369	'+'
93	876	457421	1048	709	[457418, 457424]	396	putative serine/threonine protein kinase	457022	458950	'+'	'ORF'	399	'+'
1492	877	8468712	669	1839	[8468719, 8468705]	6914	hypothetical protein	8468873	8468352	'-'	'ORF'	161	'+'
1491	878	8458167	829	860	[8458167, 8458167]	6905	M23 peptidase domain protein	8458638	8457535	'-'	'ORF'	471	'+'
1178	879	6647292	1242	651	[6647289, 6647295]	5338	putative phosphohistidine phosphatase SixA	6647366	6647863	'+'	'NC'	-74	'-'
187	880	911742	932	784	[911742, 911742]	799	putative histidine kinase	911769	912104	'+'	'NC'	-27	'-'
1447	881	8215307	785	160	[8215319, 8215295]	6679	hypothetical protein	8216055	8206615	'-'	'ORF'	748	'+'
544	882	2900396	703	1427	[2900402, 2900391]	2490	metallo-beta-lactamase family protein	2900596	2899940	'-'	'ORF'	200	'+'
882	883	4836136	1232	657	[4836134, 4836138]	3971	putative lipoprotein	4836092	4834386	'-'	'NC'	-44	'-'
312	884	1605926	915	816	[1605917, 1605936]	1365	hypothetical protein	1607535	1603051	'-'	'ORF'	1609	'+'
455	885	2324609	855	869	[2324613, 2324606]	1989	hypothetical protein	2324471	2324671	'+'	'ORF'	138	'+'
1385	886	7838938	1062	714	[7838934, 7838942]	6359	hypothetical protein	7839113	7840924	'+'	'NC'	-175	'-'
810	887	4310316	747	1135	[4310320, 4310312]	3636	non-ribosomal peptide synthetase	4297460	4333279	'+'	'ORF'	12856	'+'
496	888	2535434	922	813	[2535423, 2535445]	2198	hypothetical protein	2535746	2535949	'+'	'NC'	-312	'-'
226	889	1146747	704	1528	[1146762, 1146733]	990	cation efflux system protein CusC	1147434	1146064	'-'	'ORF'	687	'+'
443	890	2262876	846	902	[2262876, 2262877]	1929	masK protein	2263012	2264952	'+'	'NC'	-136	'-'
621	891	3354444	707	1492	[3354443, 3354445]	2875	hypothetical protein	3353989	3355182	'+'	'ORF'	455	'+'
436	892	2227139	1308	394	[2227136, 2227143]	1900	hypothetical protein	2226431	2226652	'+'	'NC'	708	'+'
1145	893	6436818	1069	723	[6436819, 6436817]	5152	OmpA family protein	6436717	6435968	'-'	'NC'	-101	'-'
1030	894	5765892	731	1287	[5765892, 5765893]	4601	non-ribosomal peptide synthase	5765034	5774912	'+'	'ORF'	858	'+'
1596	895	9049071	748	1172	[9049068, 9049074]	7426	hypothetical protein	9049152	9049568	'+'	'NC'	-81	'-'
278	896	1443610	1050	389	[1443611, 1443609]	1232	hypothetical protein	1444344	1445207	'+'	'NC'	-734	'-'
868	897	4685321	905	352	[4685339, 4685304]	3896	putative lipoprotein	4685224	4683209	'-'	'NC'	-97	'-'
1365	898	7727746	1037	754	[7727750, 7727743]	6255	hypothetical protein	7727635	7728135	'+'	'ORF'	111	'+'
1236	899	7000109	830	932	[7000101, 7000117]	5635	hypothetical protein	7000061	6999783	'-'	'NC'	-48	'-'
787	900	4148017	879	501	[4148011, 4148024]	3564	peptidase, M36 (fungalysin) family	4147966	4153308	'+'	'ORF'	51	'+'
903	901	4954206	196	1496	[4954207, 4954206]	4044	cytidine and deoxycytidylate deaminase zinc-binding domain protein	4954401	4953949	'-'	'ORF'	195	'+'
1219	902	6886283	1023	772	[6886289, 6886278]	5535	hypothetical protein	6885405	6883465	'-'	'NC'	-878	'-'
504	903	2579661	1115	725	[2579658, 2579665]	2237	hydrolase, isochorismatase family	2580271	2580948	'+'	'NC'	-610	'-'
1125	904	6306941	760	1154	[6306937, 6306946]	5043	putative lipoprotein	6306921	6310277	'+'	'ORF'	20	'+'
714	905	3754178	724	1417	[3754181, 3754176]	3205	putative endoribonuclease L-PSP	3754903	3755298	'+'	'NC'	-725	'-'
1498	906	8514285	1621	635	[8514285, 8514285]	6957	hypothetical protein	8514133	8513012	'-'	'NC'	-152	'-'
234	907	1170906	875	939	[1170907, 1170905]	1006	hypothetical protein	1171752	1172162	'+'	'NC'	-846	'-'
213	908	1058070	1296	687	[1058070, 1058070]	928	sensor histidine kinase	1058355	1057351	'-'	'ORF'	285	'+'
1501	909	8542007	745	1323	[8542008, 8542007]	6984	acetyltransferase, GNAT family	8542151	8541276	'-'	'ORF'	144	'+'
514	910	2655788	930	874	[2655789, 2655788]	2286	peptidyl-dipeptidase Dcp	2654645	2656858	'+'	'ORF'	1143	'+'
218	911	1075103	1057	794	[1075102, 1075105]	937	sigma-54 dependent DNA-binding response regulator	1074584	1073217	'-'	'NC'	-519	'-'
1181	912	6680620	1416	668	[6680611, 6680630]	5365	response regulator/sensor histidine kinase HsfB	6680604	6679021	'-'	'NC'	-16	'-'
1056	913	5924372	840	992	[5924374, 5924371]	4729	lipoprotein releasing system, ATP-binding protein LolD	5924614	5923940	'-'	'ORF'	242	'+'
1221	914	6896027	589	408	[6896038, 6896017]	5545	transcriptional regulator, TetR family	6896103	6895378	'-'	'ORF'	76	'+'
483	915	2485566	959	849	[2485569, 2485563]	2150	beta-lactamase	2485310	2487415	'+'	'ORF'	256	'+'
564	916	3002973	1235	706	[3002976, 3002970]	2579	metallophosphoesterase/PKD domain protein	3002932	3001298	'-'	'NC'	-41	'-'
919	917	5039491	903	918	[5039480, 5039503]	4093	hypothetical protein	5039362	5038205	'-'	'NC'	-129	'-'
1074	918	6042040	970	844	[6042039, 6042041]	4826	superoxide dismutase, Fe	6042224	6041643	'-'	'ORF'	184	'+'
566	919	3009246	1467	671	[3009238, 3009255]	2586	serine/threonine protein kinase	3009253	3011541	'+'	'NC'	-7	'-'
572	920	3038590	1342	435	[3038579, 3038601]	2608	proton/peptide symporter family protein	3038395	3036941	'-'	'NC'	-195	'-'
208	921	1043144	1426	675	[1043152, 1043137]	912	glutamate--ammonia ligase	1043025	1041586	'-'	'NC'	-119	'-'
17	922	83977	940	890	[83987, 83967]	75	WD40-like repeat/amidohydrolase domain protein	82834	86007	'+'	'ORF'	1143	'+'
216	923	1059757	938	887	[1059756, 1059758]	929	hypothetical protein	1059549	1058518	'-'	'NC'	-208	'-'
699	924	3688360	1219	355	[3688363, 3688357]	3147	hypothetical protein	3688268	3686940	'-'	'NC'	-92	'-'
678	925	3565428	880	972	[3565429, 3565428]	3038	hypothetical protein	3565352	3564930	'-'	'NC'	-76	'-'
640	926	3422137	725	1632	[3422137, 3422138]	2921	putative mannosyltransferase	3421643	3422788	'+'	'ORF'	494	'+'
173	927	842085	764	1284	[842085, 842085]	736	sensory box histidine kinase	842030	840186	'-'	'NC'	-55	'-'
1270	928	7212454	737	1482	[7212460, 7212449]	5819	hypothetical protein	7212789	7213901	'+'	'NC'	-335	'-'
462	929	2381189	1321	700	[2381190, 2381189]	2050	response regulator	2380895	2383678	'+'	'ORF'	294	'+'
601	930	3222564	953	873	[3222560, 3222569]	2769	gas vesicle protein, GvpL/GvpF family	3222722	3221913	'-'	'ORF'	158	'+'
833	931	4459865	754	697	[4459860, 4459871]	3745	hypothetical protein	4459883	4460488	'+'	'NC'	-18	'-'
63	932	303274	1877	653	[303271, 303277]	255	peptidase homolog, M20 family	303331	304626	'+'	'NC'	-57	'-'
1428	933	8118015	1304	705	[8118011, 8118019]	6594	hypothetical protein	8118158	8121301	'+'	'NC'	-143	'-'
1033	934	5777027	723	924	[5777035, 5777020]	4604	hypothetical protein	5777816	5778733	'+'	'NC'	-789	'-'
1001	935	5568229	1166	757	[5568230, 5568228]	4498	hypothetical protein	5568022	5569341	'+'	'ORF'	207	'+'
979	936	5423521	758	1343	[5423508, 5423534]	4404	major facilitator family transporter	5437564	5438892	'+'	'NC'	-14043	'-'
1456	937	8275890	877	1000	[8275895, 8275886]	6732	hypothetical protein	8275846	8275064	'-'	'NC'	-44	'-'
890	938	4905610	1169	765	[4905610, 4905610]	4002	nonribosomal peptide synthetase	4905739	4900406	'-'	'ORF'	129	'+'
1450	939	8243100	964	879	[8243096, 8243104]	6701	hypothetical protein	8243020	8242433	'-'	'NC'	-80	'-'
603	940	3242164	894	979	[3242147, 3242181]	2785	sensory box histidine kinase/response regulator	3242210	3238977	'-'	'ORF'	46	'+'
1135	941	6347926	793	1196	[6347935, 6347917]	5071	hypothetical protein	6347822	6347007	'-'	'NC'	-104	'-'
1495	942	8498777	1288	721	[8498780, 8498775]	6946	hypothetical protein	8499172	8499062	'-'	'NC'	395	'+'
1294	943	7335443	730	1728	[7335432, 7335454]	5913	hypothetical protein	7335262	7336770	'+'	'ORF'	181	'+'
190	944	918864	1582	676	[918849, 918879]	806	auxin efflux carrier family protein	918962	919867	'+'	'NC'	-98	'-'
851	945	4594230	756	1421	[4594224, 4594237]	3822	hypothetical protein	4594177	4591814	'-'	'NC'	-53	'-'
356	946	1855560	924	949	[1855566, 1855555]	1580	endonuclease/exonuclease/phosphatase family protein	1855196	1856986	'+'	'ORF'	364	'+'
1338	947	7611252	1617	673	[7611256, 7611248]	6151	putative lipoprotein	7610992	7609964	'-'	'NC'	-260	'-'
331	948	1707055	757	1444	[1707051, 1707059]	1448	transporter, MotA/TolQ/ExbB proton channel family	1706820	1706137	'-'	'NC'	-235	'-'
949	949	5231917	1124	801	[5231917, 5231917]	4269	hypothetical protein	5232112	5232627	'+'	'NC'	-195	'-'
832	950	4452999	972	900	[4453005, 4452994]	3735	response regulator	4452611	4451655	'-'	'NC'	-388	'-'
162	951	809003	740	1670	[809016, 808991]	709	hypothetical protein	809002	810477	'+'	'ORF'	1	'+'
1095	952	6169236	1008	740	[6169238, 6169234]	4931	hypothetical protein	6169209	6167224	'-'	'NC'	-27	'-'
108	953	528480	771	1373	[528491, 528469]	465	hypothetical protein	528550	527957	'-'	'ORF'	70	'+'
864	954	4679211	1015	871	[4679213, 4679209]	3891	group II decarboxylase family protein	4679666	4677504	'-'	'ORF'	455	'+'
474	955	2433002	845	1078	[2433006, 2432999]	2100	hypothetical protein	2432806	2433192	'+'	'ORF'	196	'+'
38	956	205480	1542	693	[205497, 205464]	169	hypothetical protein	205493	205831	'+'	'NC'	-13	'-'
679	957	3571964	827	1132	[3571966, 3571962]	3043	cation efflux family protein	3571795	3570878	'-'	'NC'	-169	'-'
369	958	1967039	947	944	[1967037, 1967042]	1665	hypothetical protein	1966710	1967423	'+'	'ORF'	329	'+'
690	959	3618522	779	1338	[3618525, 3618520]	3092	serine/threonine kinase family protein	3616827	3620651	'+'	'ORF'	1695	'+'
1430	960	8147201	1116	818	[8147208, 8147194]	6618	putative lipoprotein	8147235	8148164	'+'	'NC'	-34	'-'
535	961	2813508	1185	781	[2813509, 2813507]	2415	pseudouridine synthase, RsuA family	2813332	2812526	'-'	'NC'	-176	'-'
1444	962	8211157	83	80	[8211150, 8211164]	6679	hypothetical protein	8216055	8206615	'-'	'ORF'	4898	'+'
825	963	4408101	1043	867	[4408105, 4408098]	3694	glycosyl hydrolase, family 13	4408149	4410341	'+'	'NC'	-48	'-'
961	964	5321874	1082	400	[5321883, 5321866]	4323	putative lipoprotein	5323072	5321762	'-'	'ORF'	1198	'+'
467	965	2402788	864	1070	[2402800, 2402776]	2070	ribosome-binding factor A	2402655	2403014	'+'	'ORF'	133	'+'
709	966	3725954	872	230	[3725942, 3725966]	3178	hypothetical protein	3725338	3725165	'-'	'NC'	-616	'-'
334	967	1726673	1173	804	[1726676, 1726671]	1465	hypothetical protein	1726394	1725360	'-'	'NC'	-279	'-'
125	968	624205	835	1142	[624204, 624206]	542	F5/8 type C domain protein	623563	624915	'+'	'ORF'	642	'+'
1470	969	8365689	1206	789	[8365692, 8365686]	6814	acyltransferase family protein	8365801	8366835	'+'	'NC'	-112	'-'
1360	970	7711145	867	1071	[7711142, 7711148]	6244	hypothetical protein	7711153	7710728	'-'	'ORF'	8	'+'
103	971	491539	982	928	[491539, 491540]	431	putative lipoprotein	491400	490426	'-'	'NC'	-139	'-'
138	972	705432	1058	876	[705436, 705428]	610	histone deacetylase family protein	705009	706769	'+'	'ORF'	423	'+'
981	973	5443359	831	1159	[5443364, 5443355]	4409	JmjC domain protein	5444606	5443740	'-'	'NC'	1247	'+'
286	974	1478011	135	952	[1478020, 1478002]	1265	putative transporter	1478083	1479945	'+'	'NC'	-72	'-'
420	975	2144000	609	458	[2143999, 2144002]	1812	hypothetical protein	2144346	2143618	'-'	'ORF'	346	'+'
1440	976	8208491	786	655	[8208501, 8208481]	6678	hypothetical protein	8205693	8205535	'-'	'NC'	-2798	'-'
1310	977	7410005	818	1201	[7409982, 7410029]	5984	hypothetical protein	7409858	7410268	'+'	'ORF'	147	'+'
1224	978	6900447	768	1489	[6900455, 6900440]	5551	SEC-C motif domain protein	6900912	6899587	'-'	'ORF'	465	'+'
463	979	2381494	1204	802	[2381487, 2381501]	2050	response regulator	2380895	2383678	'+'	'ORF'	599	'+'
1302	980	7378223	981	942	[7378222, 7378224]	5954	hypothetical protein	7378243	7376153	'-'	'ORF'	20	'+'
388	981	2039214	898	1056	[2039215, 2039214]	1720	putative lipoprotein	2038682	2039275	'+'	'ORF'	532	'+'
998	982	5554624	870	1100	[5554631, 5554618]	4488	hypothetical protein	5554689	5559779	'+'	'NC'	-65	'-'
76	983	399321	807	1295	[399317, 399325]	341	potassium uptake protein	398696	400657	'+'	'ORF'	625	'+'
633	984	3397919	1575	716	[3397925, 3397914]	2905	dofA protein	3397753	3397307	'-'	'NC'	-166	'-'
180	985	876187	883	1096	[876181, 876193]	767	hypothetical protein	877413	877033	'-'	'NC'	1226	'+'
144	986	734902	865	1133	[734901, 734904]	636	hypothetical protein	735222	736436	'+'	'NC'	-320	'-'
368	987	1959095	1691	707	[1959098, 1959092]	1656	putative lipoprotein	1959218	1959532	'+'	'NC'	-123	'-'
954	988	5248825	1014	731	[5248833, 5248817]	4282	hypothetical protein	5248815	5248985	'+'	'ORF'	10	'+'
1540	989	8771384	925	1032	[8771386, 8771382]	7188	hypothetical protein	8771752	8770865	'-'	'ORF'	368	'+'
1549	990	8816687	1196	826	[8816685, 8816690]	7223	hypothetical protein	8816700	8817554	'+'	'NC'	-13	'-'
917	991	5025953	778	1532	[5025947, 5025960]	4080	hypothetical protein	5025893	5026357	'+'	'ORF'	60	'+'
1073	992	6025415	800	1385	[6025417, 6025413]	4815	hypothetical protein	6025827	6026192	'+'	'NC'	-412	'-'
1136	993	6348149	793	934	[6348146, 6348152]	5072	thymidine kinase	6348437	6347838	'-'	'ORF'	288	'+'
1295	994	7340690	792	1425	[7340677, 7340703]	5918	hypothetical protein	7340685	7341338	'+'	'ORF'	5	'+'
230	995	1158595	909	683	[1158596, 1158594]	998	peptidase, S8A (subtilisin) subfamily	1158508	1161117	'+'	'ORF'	87	'+'
1291	996	7325832	767	1672	[7325828, 7325837]	5905	putative twin-arginine translocation protein TatB	7325365	7324817	'-'	'NC'	-467	'-'
1502	997	8549922	1010	973	[8549918, 8549926]	6991	hypothetical protein	8550023	8550346	'+'	'NC'	-101	'-'
910	998	4987060	832	1271	[4987060, 4987061]	4069	ThiFdomain/MoeZ/MoeB domain protein	4987204	4986437	'-'	'ORF'	144	'+'
58	999	277295	291	46	[277296, 277295]	228	DNA-binding protein	277365	277733	'+'	'NC'	-70	'-'
538	1000	2842786	1295	811	[2842790, 2842782]	2434	hypothetical protein	2842766	2843332	'+'	'ORF'	20	'+'
616	1001	3318978	946	1054	[3318961, 3318995]	2848	putative lipoprotein	3318941	3318246	'-'	'NC'	-37	'-'
59	1002	282276	836	1289	[282270, 282282]	232	B12 binding domain protein	282185	281523	'-'	'NC'	-91	'-'
1160	1003	6514520	976	1019	[6514529, 6514512]	5217	peroxidase family protein	6512697	6514691	'+'	'ORF'	1823	'+'
1436	1004	8182751	1368	790	[8182752, 8182750]	6654	hypothetical protein	8182725	8182051	'-'	'NC'	-26	'-'
1214	1005	6869931	1170	864	[6869920, 6869943]	5519	beta-lactamase	6869927	6871144	'+'	'ORF'	4	'+'
158	1006	795747	1022	984	[795742, 795752]	697	oxidoreductase, aldo/keto reductase family	796199	795156	'-'	'ORF'	452	'+'
406	1007	2087233	1302	825	[2087229, 2087238]	1761	hypothetical protein	2086897	2086712	'-'	'NC'	-336	'-'
1426	1008	8095931	852	1265	[8095932, 8095931]	6570	serine/threonine protein kinase	8095877	8092146	'-'	'NC'	-54	'-'
341	1009	1771420	1471	775	[1771424, 1771416]	1508	hypothetical protein	1771148	1769379	'-'	'NC'	-272	'-'
271	1010	1415813	112	40	[1415801, 1415826]	1206	hypothetical protein	1415229	1413199	'-'	'NC'	-584	'-'
1008	1011	5627409	1578	756	[5627406, 5627412]	4527	polyketide synthase	5627412	5611864	'-'	'ORF'	3	'+'
1241	1012	7055282	1138	896	[7055288, 7055276]	5691	hypothetical protein	7056015	7055626	'-'	'NC'	733	'+'
121	1013	594750	1039	981	[594744, 594757]	526	hypothetical protein	594757	595827	'+'	'NC'	-7	'-'
1249	1014	7107109	773	1866	[7107105, 7107113]	5739	putative lipoprotein	7106715	7107278	'+'	'ORF'	394	'+'
203	1015	991243	173	1688	[991241, 991246]	873	adenylate/guanylate cyclase domain protein	991251	991850	'+'	'NC'	-8	'-'
1508	1016	8562797	814	83	[8562800, 8562795]	7000	putative lipoprotein	8562804	8561650	'-'	'ORF'	7	'+'
409	1017	2102625	1162	885	[2102623, 2102627]	1775	hypothetical protein	2102545	2101844	'-'	'NC'	-80	'-'
380	1018	2021661	1355	814	[2021669, 2021653]	1705	hypothetical protein	2022743	2021073	'-'	'ORF'	1082	'+'
1412	1019	7992184	861	1279	[7992187, 7992181]	6478	hypothetical protein	7992317	7990596	'-'	'ORF'	133	'+'
157	1020	795255	833	1352	[795244, 795266]	696	putative permease	795082	792635	'-'	'NC'	-173	'-'
241	1021	1224843	987	1044	[1224848, 1224838]	1047	hypothetical protein	1224551	1225606	'+'	'ORF'	292	'+'
1452	1022	8253771	1066	967	[8253769, 8253773]	6711	hypothetical protein	8254534	8252789	'-'	'ORF'	763	'+'
243	1023	1235510	995	1031	[1235514, 1235507]	1057	bacterial lipid A biosynthesis acyltransferase	1235492	1236445	'+'	'ORF'	18	'+'
1519	1024	8610192	1267	833	[8610190, 8610195]	7035	hypothetical protein	8610054	8609344	'-'	'NC'	-138	'-'
650	1025	3450588	1380	810	[3450586, 3450591]	2938	chitin-binding protein	3450403	3449300	'-'	'NC'	-185	'-'
1253	1026	7118633	1223	863	[7118629, 7118638]	5749	hypothetical protein	7118688	7117912	'-'	'ORF'	55	'+'
1479	1027	8405701	824	1403	[8405705, 8405698]	6852	ATP-dependent protease La (LON) domain protein	8405515	8404850	'-'	'NC'	-186	'-'
374	1028	1985034	804	1554	[1985039, 1985030]	1676	oxidase, FAD binding	1985042	1983147	'-'	'ORF'	8	'+'
225	1029	1140295	1072	971	[1140296, 1140294]	986	hypothetical protein	1140085	1139771	'-'	'NC'	-210	'-'
1188	1030	6711793	527	447	[6711800, 6711787]	5391	hypothetical protein	6712565	6711252	'-'	'ORF'	772	'+'
682	1031	3589901	1156	910	[3589898, 3589904]	3060	adventurous gliding motility protein CglB	3589256	3590506	'+'	'ORF'	645	'+'
1197	1032	6757882	799	1012	[6757884, 6757880]	5427	hypothetical protein	6757893	6757471	'-'	'ORF'	11	'+'
284	1033	1469402	958	1080	[1469398, 1469406]	1257	biotin synthase	1469203	1470243	'+'	'ORF'	199	'+'
1243	1034	7063455	1105	946	[7063433, 7063477]	5696	serine/threonine protein kinase	7063601	7061079	'-'	'ORF'	146	'+'
763	1035	4017247	801	1604	[4017242, 4017252]	3450	DNA-binding heavy metal response regulator	4017712	4018392	'+'	'NC'	-465	'-'
140	1036	724690	834	751	[724687, 724694]	625	aldehyde dehydrogenase	724410	722971	'-'	'NC'	-280	'-'
146	1037	746747	900	1237	[746747, 746748]	645	DnaJ domain protein	746826	747617	'+'	'NC'	-79	'-'
611	1038	3304586	906	686	[3304592, 3304580]	2837	putative lipoprotein	3305240	3304224	'-'	'ORF'	654	'+'
360	1039	1884731	1044	1018	[1884730, 1884733]	1603	putative non-ribosomal peptide synthetase	1883574	1887287	'+'	'ORF'	1157	'+'
1071	1040	5997951	761	807	[5997949, 5997954]	4796	fibronectin type III domain protein	5996323	5995148	'-'	'NC'	-1628	'-'
728	1041	3825851	1095	978	[3825854, 3825849]	3274	putative lipoprotein	3825916	3826299	'+'	'NC'	-65	'-'
357	1042	1872283	973	1094	[1872286, 1872280]	1593	hypothetical protein	1872120	1870897	'-'	'NC'	-163	'-'
1280	1043	7271552	934	1167	[7271550, 7271554]	5861	hypothetical protein	7271511	7273172	'+'	'ORF'	41	'+'
849	1044	4573614	863	1356	[4573611, 4573618]	3807	hypothetical protein	4573569	4572496	'-'	'NC'	-45	'-'
1235	1045	6998483	798	1735	[6998472, 6998494]	5634	hypothetical protein	6998505	6999779	'+'	'NC'	-22	'-'
723	1046	3811157	795	1855	[3811143, 3811171]	3258	heme ABC exporter, ATP-binding protein CcmA	3811098	3810439	'-'	'NC'	-59	'-'
452	1047	2311623	923	1212	[2311626, 2311621]	1975	hypothetical protein	2311514	2311290	'-'	'NC'	-109	'-'
192	1048	929435	1902	768	[929434, 929436]	814	hypothetical protein	929554	930591	'+'	'NC'	-119	'-'
958	1049	5306253	842	1452	[5306258, 5306249]	4308	hypothetical protein	5305836	5309321	'+'	'ORF'	417	'+'
1602	1050	9086892	797	1868	[9086893, 9086891]	7463	putative ornithine cyclodeaminase	9087002	9087970	'+'	'NC'	-110	'-'
953	1051	5242325	967	1134	[5242326, 5242325]	4278	LysM domain protein	5241965	5241267	'-'	'NC'	-360	'-'
1438	1052	8194668	878	1353	[8194678, 8194658]	6665	putative branched chain amino acid ABC transporter, periplasmic amino acid-binding protein	8194483	8193278	'-'	'NC'	-185	'-'
891	1053	4911115	904	808	[4911143, 4911087]	4007	hypothetical protein	4910843	4912243	'+'	'ORF'	272	'+'
912	1054	4996275	1445	831	[4996272, 4996279]	4076	hypothetical protein	4996231	4995695	'-'	'NC'	-44	'-'
403	1055	2080609	682	567	[2080621, 2080598]	1754	oxidoreductase, short-chain dehydrogenase/reductase family	2080514	2079747	'-'	'NC'	-95	'-'
1497	1056	8509301	823	1577	[8509296, 8509307]	6954	glutathione-regulated potassium-efflux system	8509102	8510889	'+'	'ORF'	199	'+'
247	1057	1242103	1017	1091	[1242081, 1242126]	1065	ribosomal subunit interface protein	1242191	1242856	'+'	'NC'	-88	'-'
492	1058	2527695	1300	884	[2527704, 2527687]	2186	B12 binding domain protein	2527513	2525798	'-'	'NC'	-182	'-'
1319	1059	7466377	1344	861	[7466369, 7466386]	6034	enoyl-(acyl carrier protein) reductase	7466605	7465787	'-'	'ORF'	228	'+'
685	1060	3597542	802	1912	[3597539, 3597546]	3075	ribosomal protein L10	3597887	3598408	'+'	'NC'	-345	'-'
497	1061	2540038	1211	931	[2540044, 2540032]	2202	hypothetical protein	2539355	2540905	'+'	'ORF'	683	'+'
988	1062	5516595	1167	968	[5516594, 5516596]	4455	fructose 1,6-bisphosphatase II	5516374	5515409	'-'	'NC'	-221	'-'
768	1063	4071176	912	1300	[4071178, 4071174]	3490	hypothetical protein	4071263	4070826	'-'	'ORF'	87	'+'
560	1064	2989399	895	1357	[2989396, 2989402]	2568	hydrolase, NUDIX family	2989329	2988907	'-'	'NC'	-70	'-'
1213	1065	6844730	975	1175	[6844728, 6844732]	5497	general secretion pathway protein E, N-terminal domain protein	6844331	6845212	'+'	'ORF'	399	'+'
470	1066	2418619	1176	970	[2418615, 2418623]	2086	hypothetical protein	2418518	2418997	'+'	'ORF'	101	'+'
484	1067	2486335	907	1341	[2486349, 2486322]	2150	beta-lactamase	2485310	2487415	'+'	'ORF'	1025	'+'
854	1068	4629503	1191	957	[4629508, 4629499]	3851	hypothetical protein	4629588	4630361	'+'	'NC'	-85	'-'
25	1069	114631	128	1595	[114639, 114623]	100	peptidase, M28D (aminopeptidase ES-62) subfamily	114710	116215	'+'	'NC'	-79	'-'
153	1070	780858	1400	870	[780858, 780858]	683	cytochrome P450 family protein	781145	779742	'-'	'ORF'	287	'+'
1127	1071	6323202	935	1275	[6323205, 6323200]	5054	diaminopimelate epimerase	6323431	6322580	'-'	'ORF'	229	'+'
790	1072	4169380	1141	1008	[4169376, 4169384]	3573	putative lipoprotein	4168747	4168046	'-'	'NC'	-633	'-'
39	1073	209104	1026	1131	[209107, 209102]	174	methyl-accepting chemotaxis protein	209306	210898	'+'	'NC'	-202	'-'
837	1074	4473936	989	1181	[4473927, 4473946]	3756	hypothetical protein	4474858	4472894	'-'	'ORF'	922	'+'
1389	1075	7849691	1153	1003	[7849688, 7849694]	6370	transglycosylase SLT domain protein	7849918	7850649	'+'	'NC'	-227	'-'
1062	1076	5946789	854	1591	[5946805, 5946773]	4746	TonB-dependent receptor	5946330	5949200	'+'	'ORF'	459	'+'
547	1077	2940262	881	1483	[2940270, 2940255]	2526	hypothetical protein	2940096	2939569	'-'	'NC'	-166	'-'
1165	1078	6541073	1264	937	[6541068, 6541079]	5243	putative lipoprotein	6541230	6539911	'-'	'ORF'	157	'+'
1007	1079	5609033	1118	1034	[5609036, 5609031]	4526	polyketide synthase type I	5611867	5605427	'-'	'ORF'	2834	'+'
736	1080	3865824	1127	1028	[3865819, 3865830]	3320	adenylate kinase	3865865	3866512	'+'	'NC'	-41	'-'
747	1081	3944303	1457	868	[3944301, 3944305]	3392	hypothetical protein	3944172	3943693	'-'	'NC'	-131	'-'
652	1082	3465140	1060	1109	[3465145, 3465136]	2958	hypothetical protein	3466013	3466810	'+'	'NC'	-873	'-'
1482	1083	8412592	1220	975	[8412602, 8412582]	6858	hypothetical protein	8412511	8411291	'-'	'NC'	-81	'-'
49	1084	251904	876	1550	[251907, 251901]	206	peptidase, S8A (subtilisin) subfamily	251454	252881	'+'	'ORF'	450	'+'
33	1085	148841	884	1518	[148836, 148847]	128	putative lipoprotein	148831	150870	'+'	'ORF'	10	'+'
852	1086	4597395	706	925	[4597391, 4597400]	3825	class I glutamine amidotransferase family protein	4597290	4596589	'-'	'NC'	-105	'-'
1493	1087	8470717	1676	830	[8470722, 8470712]	6916	ADP-ribosylglycohydrolase family protein	8470466	8469438	'-'	'NC'	-251	'-'
1029	1088	5758794	1059	1120	[5758794, 5758794]	4599	peptidase, M28 (aminopeptidase S) family	5760474	5762855	'+'	'NC'	-1680	'-'
1560	1089	8876960	1202	985	[8876950, 8876970]	7270	hypothetical protein	8876987	8875797	'-'	'ORF'	27	'+'
1093	1090	6158794	1312	923	[6158797, 6158792]	4924	hypothetical protein	6159626	6158070	'-'	'ORF'	832	'+'
618	1091	3335903	1077	1089	[3335905, 3335902]	2860	hypothetical protein	3334422	3336242	'+'	'ORF'	1481	'+'
1166	1092	6545153	980	1243	[6545155, 6545152]	5247	glycosyl hydrolase, family 43	6545166	6543634	'-'	'ORF'	13	'+'
619	1093	3345330	1317	936	[3345327, 3345334]	2867	hypothetical protein	3344902	3343841	'-'	'NC'	-428	'-'
806	1094	4249129	1203	609	[4249138, 4249121]	3623	putative glutathione S-transferase	4249111	4248425	'-'	'NC'	-18	'-'
99	1095	488133	525	1208	[488140, 488127]	429	hypothetical protein	488458	487697	'-'	'ORF'	325	'+'
788	1096	4149681	1002	1223	[4149677, 4149685]	3564	peptidase, M36 (fungalysin) family	4147966	4153308	'+'	'ORF'	1715	'+'
1400	1097	7941074	837	1846	[7941077, 7941071]	6437	putative lipoprotein	7941043	7940624	'-'	'NC'	-31	'-'
915	1098	5009859	993	1248	[5009859, 5009859]	4079	non-ribosomal peptide synthetase	5012499	5025896	'+'	'NC'	-2640	'-'
1134	1099	6347686	793	1420	[6347697, 6347675]	5071	hypothetical protein	6347822	6347007	'-'	'ORF'	136	'+'
326	1100	1667809	914	1459	[1667802, 1667817]	1419	hypothetical protein	1667795	1668331	'+'	'ORF'	14	'+'
875	1101	4804593	781	747	[4804590, 4804597]	3944	signal peptidase II	4804576	4804061	'-'	'NC'	-17	'-'
574	1102	3049642	913	1479	[3049644, 3049641]	2615	acetyltransferase, GNAT family	3049304	3050125	'+'	'ORF'	338	'+'
859	1103	4662752	1660	855	[4662753, 4662751]	3881	pyruvate carboxylase	4662839	4666333	'+'	'NC'	-87	'-'
272	1104	1420986	954	708	[1420977, 1420996]	1209	virulence-associated protein E domain protein	1421326	1418714	'-'	'ORF'	340	'+'
1208	1105	6818432	1356	933	[6818430, 6818435]	5478	LysM domain protein	6818675	6818935	'+'	'NC'	-243	'-'
1416	1106	8038818	1018	1230	[8038816, 8038821]	6517	S-adenosylmethionine synthetase	8038789	8037599	'-'	'NC'	-29	'-'
1525	1107	8631345	1246	996	[8631345, 8631346]	7056	hypothetical protein	8631303	8631545	'+'	'ORF'	42	'+'
321	1108	1655769	1001	1255	[1655768, 1655770]	1408	hypothetical protein	1655810	1656838	'+'	'NC'	-41	'-'
1514	1109	8583553	1529	878	[8583551, 8583555]	7014	CRISPR-associated protein Cas2	8583727	8583437	'-'	'ORF'	174	'+'
586	1110	3098537	1024	1229	[3098532, 3098543]	2656	porphobilinogen deaminase	3098331	3099275	'+'	'ORF'	206	'+'
1164	1111	6525109	928	947	[6525104, 6525114]	5227	hypothetical protein	6525226	6525041	'-'	'ORF'	117	'+'
126	1112	643449	858	1890	[643445, 643453]	560	penicillin-resistant DD-carboxypeptidase	644786	643878	'-'	'NC'	1337	'+'
811	1113	4311197	1338	956	[4311200, 4311194]	3636	non-ribosomal peptide synthetase	4297460	4333279	'+'	'ORF'	13737	'+'
1018	1114	5706197	944	1382	[5706198, 5706197]	4572	hypothetical protein	5706200	5706694	'+'	'NC'	-3	'-'
675	1115	3556760	945	1393	[3556766, 3556754]	3028	dihydroorotate oxidase	3556630	3555539	'-'	'NC'	-130	'-'
252	1116	1275533	1086	1138	[1275527, 1275539]	1095	2-dehydro-3-deoxyphosphooctonate aldolase	1275287	1274451	'-'	'NC'	-246	'-'
1157	1117	6497709	1747	851	[6497712, 6497707]	5204	RNA polymerase sigma factor RpoD	6497804	6499930	'+'	'NC'	-95	'-'
1381	1118	7813073	476	696	[7813075, 7813072]	6333	hypothetical protein	7812576	7810867	'-'	'NC'	-497	'-'
391	1119	2043297	203	1895	[2043295, 2043299]	1726	transcriptional regulator, LysR family	2043448	2042567	'-'	'ORF'	151	'+'
1417	1120	8039451	1363	953	[8039453, 8039450]	6519	adventurous gliding motility protein AgmG	8039711	8041849	'+'	'NC'	-260	'-'
1057	1121	5928187	1361	959	[5928188, 5928186]	4731	lysyl-tRNA synthetase	5928552	5926999	'-'	'ORF'	365	'+'
1109	1122	6242855	1005	1288	[6242861, 6242850]	4992	putative transcriptional regulator	6242872	6243603	'+'	'NC'	-17	'-'
1586	1123	8974392	430	360	[8974411, 8974374]	7353	putative beta-ketoacyl-acyl carrier protein synthase	8974202	8973090	'-'	'NC'	-190	'-'
1516	1124	8595837	951	1405	[8595833, 8595842]	7023	putative lipoprotein	8595969	8593777	'-'	'ORF'	132	'+'
136	1125	695463	1337	977	[695454, 695473]	602	cytochrome oxidase assembly protein	695332	694361	'-'	'NC'	-131	'-'
906	1126	4975170	642	1228	[4975168, 4975173]	4054	ATP-dependent protease ATP-binding subunit	4974883	4973606	'-'	'NC'	-287	'-'
959	1127	5319330	1047	1238	[5319334, 5319326]	4322	thiopurine S-methyltransferase	5319494	5320117	'+'	'NC'	-164	'-'
266	1128	1401517	1698	875	[1401515, 1401520]	1195	hypothetical protein	1401962	1395978	'-'	'ORF'	445	'+'
1585	1129	8973083	1029	1262	[8973095, 8973071]	7352	hypothetical protein	8973090	8972494	'-'	'ORF'	7	'+'
681	1130	3578506	1213	1045	[3578505, 3578508]	3049	hypothetical protein	3578401	3578796	'+'	'ORF'	105	'+'
947	1131	5219115	919	1549	[5219117, 5219113]	4256	CHASE2 domain protein	5218411	5219868	'+'	'ORF'	704	'+'
1445	1132	8212481	573	428	[8212477, 8212486]	6679	hypothetical protein	8216055	8206615	'-'	'ORF'	3574	'+'
1003	1133	5594750	1897	853	[5594749, 5594751]	4514	metallophosphoesterase	5594743	5593616	'-'	'NC'	-7	'-'
30	1134	127742	955	1423	[127736, 127748]	109	hypothetical protein	127737	126904	'-'	'NC'	-5	'-'
784	1135	4134724	871	1964	[4134725, 4134724]	3551	conserved hypothetical protein TIGR00252	4135145	4135525	'+'	'NC'	-421	'-'
466	1136	2402588	1381	962	[2402583, 2402593]	2070	ribosome-binding factor A	2402655	2403014	'+'	'NC'	-67	'-'
344	1137	1787740	1658	886	[1787734, 1787747]	1525	FHA domain/GGDEF domain protein	1787726	1788790	'+'	'ORF'	14	'+'
267	1138	1406574	1155	1102	[1406579, 1406569]	1199	competence protein F, truncated	1406819	1406472	'-'	'ORF'	245	'+'
1223	1139	6898806	886	1800	[6898801, 6898812]	5549	enoyl-CoA hydratase	6898475	6899254	'+'	'ORF'	331	'+'
1248	1140	7099889	1435	945	[7099892, 7099887]	5733	putative lipoprotein	7100282	7100788	'+'	'NC'	-393	'-'
361	1141	1933965	1030	758	[1933979, 1933951]	1630	putative chitinase	1932995	1931763	'-'	'NC'	-970	'-'
1114	1142	6267091	1114	1155	[6267095, 6267088]	5013	putative lipoprotein	6268469	6266793	'-'	'ORF'	1378	'+'
481	1143	2472971	896	1768	[2472976, 2472967]	2140	deoxyhypusine synthase family protein	2471719	2472714	'+'	'NC'	1252	'+'
583	1144	3093056	992	733	[3093052, 3093061]	2649	hypothetical protein	3093223	3093912	'+'	'NC'	-167	'-'
1077	1145	6073859	902	1705	[6073850, 6073868]	4856	hypothetical protein	6074470	6075822	'+'	'NC'	-611	'-'
465	1146	2398060	1145	1129	[2398062, 2398059]	2067	hypothetical protein	2398297	2398632	'+'	'NC'	-237	'-'
1606	1147	9104306	1528	926	[9104309, 9104304]	7477	ParA family protein	9104290	9103439	'-'	'NC'	-16	'-'
1403	1148	7944790	1117	1171	[7944784, 7944796]	6441	malate synthase	7944010	7945635	'+'	'ORF'	780	'+'
16	1149	74526	891	1959	[74517, 74536]	64	conserved hypothetical protein, UPF0027 family	74741	73389	'-'	'ORF'	215	'+'
1311	1150	7419598	1303	1020	[7419586, 7419610]	5994	hypothetical protein	7419542	7420504	'+'	'ORF'	56	'+'
382	1151	2022845	1085	1213	[2022840, 2022850]	1705	hypothetical protein	2022743	2021073	'-'	'NC'	-102	'-'
381	1152	2022274	1298	546	[2022274, 2022275]	1705	hypothetical protein	2022743	2021073	'-'	'ORF'	469	'+'
916	1153	5010692	1466	961	[5010690, 5010695]	4079	non-ribosomal peptide synthetase	5012499	5025896	'+'	'NC'	-1807	'-'
36	1154	197578	910	1801	[197580, 197576]	163	K+-transporting ATPase, F subunit	197644	197778	'+'	'NC'	-66	'-'
200	1155	981657	1122	1186	[981659, 981656]	864	glutathione S-transferase domain protein	981828	981202	'-'	'ORF'	171	'+'
942	1156	5189802	1707	906	[5189801, 5189803]	4230	ATP phosphoribosyltransferase	5189839	5188979	'-'	'ORF'	37	'+'
751	1157	3955936	1473	966	[3955938, 3955934]	3402	D-alanyl-D-alanine carboxypeptidase family protein	3955933	3955325	'-'	'NC'	-3	'-'
102	1158	490565	1305	1026	[490567, 490563]	430	hypothetical protein	490181	489849	'-'	'NC'	-384	'-'
430	1159	2215488	1187	1105	[2215494, 2215482]	1891	hypothetical protein	2216085	2215507	'-'	'NC'	597	'+'
1321	1160	7497202	1180	1111	[7497206, 7497199]	6056	putative esterase	7496646	7497524	'+'	'ORF'	556	'+'
152	1161	776743	963	1493	[776733, 776753]	679	hypothetical protein	777270	776383	'-'	'ORF'	527	'+'
335	1162	1727408	1136	1182	[1727416, 1727401]	1466	oxidoreductase, 2OG-Fe(II) oxygenase family	1727363	1726401	'-'	'NC'	-45	'-'
343	1163	1777085	1097	1236	[1777082, 1777089]	1514	hypothetical protein	1777031	1776264	'-'	'NC'	-54	'-'
1192	1164	6722209	1742	914	[6722217, 6722202]	5402	putative cytochrome c	6722301	6723707	'+'	'NC'	-92	'-'
727	1165	3821537	1016	1402	[3821541, 3821534]	3268	thiazole synthase	3821605	3820820	'-'	'ORF'	68	'+'
1503	1166	8551816	1065	1302	[8551820, 8551812]	6993	hypothetical protein	8552423	8551398	'-'	'ORF'	607	'+'
231	1167	1160916	1447	995	[1160920, 1160913]	999	hypothetical protein	1161163	1161531	'+'	'NC'	-247	'-'
918	1168	5038118	929	1778	[5038135, 5038102]	4092	hypothetical protein	5038165	5037089	'-'	'ORF'	47	'+'
807	1169	4266427	920	1875	[4266424, 4266430]	3633	hypothetical protein	4266860	4265412	'-'	'ORF'	433	'+'
824	1170	4401737	986	1522	[4401735, 4401739]	3689	hypothetical protein	4401834	4402532	'+'	'NC'	-97	'-'
291	1171	1501526	1388	1021	[1501526, 1501527]	1285	tryptophan halogenase	1501578	1503392	'+'	'NC'	-52	'-'
1159	1172	6511364	1067	1317	[6511371, 6511358]	5216	hypothetical protein	6511094	6512530	'+'	'ORF'	270	'+'
1507	1173	8557113	1101	1272	[8557124, 8557102]	6996	response regulator/sensor histidine kinase AsgD	8556601	8554280	'-'	'NC'	-512	'-'
513	1174	2654521	721	1006	[2654519, 2654524]	2285	acetyl-CoA hydrolase/transferase family protein	2654448	2652919	'-'	'NC'	-73	'-'
967	1175	5357032	957	1635	[5357038, 5357027]	4351	pyridoxal phosphate biosynthetic protein PdxJ	5356962	5356219	'-'	'NC'	-70	'-'
1274	1176	7235228	969	1589	[7235237, 7235220]	5836	peptidase, M3 (thimet oligopeptidase) family	7235132	7233069	'-'	'NC'	-96	'-'
556	1177	2967375	1801	927	[2967377, 2967373]	2550	serine/threonine protein kinase Pkn6	2967422	2969554	'+'	'NC'	-47	'-'
52	1178	253732	1106	1280	[253710, 253755]	208	hypothetical protein	253657	254592	'+'	'ORF'	75	'+'
188	1179	913442	939	1817	[913436, 913448]	801	hypothetical protein	913352	912492	'-'	'NC'	-90	'-'
625	1180	3370380	1054	1384	[3370375, 3370386]	2885	hypothetical protein	3370365	3371510	'+'	'ORF'	15	'+'
1367	1181	7730909	927	1918	[7730917, 7730901]	6259	adventurous gliding motility protein AgmJ	7730848	7732758	'+'	'ORF'	61	'+'
848	1182	4560431	645	1185	[4560433, 4560430]	3792	WD domain G-beta repeat protein	4559641	4557242	'-'	'NC'	-790	'-'
867	1183	4684520	1019	1471	[4684513, 4684527]	3896	putative lipoprotein	4685224	4683209	'-'	'ORF'	704	'+'
764	1184	4032781	1284	1081	[4032779, 4032783]	3462	polyketide synthase type I	4032412	4039062	'+'	'ORF'	369	'+'
1435	1185	8178623	1507	1001	[8178613, 8178633]	6650	hypothetical protein	8178661	8179212	'+'	'NC'	-38	'-'
1466	1186	8321831	1217	1153	[8321834, 8321828]	6771	glycerol kinase	8322180	8323670	'+'	'NC'	-349	'-'
1388	1187	7847153	1396	1037	[7847145, 7847161]	6366	hypothetical protein	7847318	7847944	'+'	'NC'	-165	'-'
1601	1188	9086148	1090	1312	[9086139, 9086157]	7460	hypothetical protein	9086227	9086535	'+'	'NC'	-79	'-'
475	1189	2442691	1020	1498	[2442697, 2442686]	2111	hypothetical protein	2445008	2445982	'+'	'NC'	-2317	'-'
880	1190	4823185	1032	1467	[4823172, 4823199]	3960	hypothetical protein	4823288	4823791	'+'	'NC'	-103	'-'
1045	1191	5841208	1318	1082	[5841208, 5841208]	4658	pilus biogenesis protein, TadE family	5841716	5840523	'-'	'ORF'	508	'+'
1494	1192	8495452	1123	1292	[8495452, 8495453]	6941	sensor histidine kinase	8495265	8496989	'+'	'ORF'	187	'+'
817	1193	4369533	1393	1052	[4369536, 4369530]	3660	hypothetical protein	4369603	4370163	'+'	'NC'	-70	'-'
1309	1194	7405056	466	1241	[7405047, 7405066]	5980	hypothetical protein	7405115	7404261	'-'	'ORF'	59	'+'
1485	1195	8423692	1241	1150	[8423680, 8423704]	6867	putative lipoprotein	8423592	8421829	'-'	'NC'	-100	'-'
680	1196	3573115	1093	1344	[3573120, 3573111]	3044	tonB domain protein	3573070	3571823	'-'	'NC'	-45	'-'
477	1197	2453301	1474	1029	[2453297, 2453305]	2117	hypothetical protein	2453085	2453666	'+'	'ORF'	216	'+'
1153	1198	6469617	1013	1565	[6469616, 6469619]	5177	hypothetical protein	6469330	6469130	'-'	'NC'	-287	'-'
1342	1199	7627569	1463	1038	[7627567, 7627572]	6168	glycosyl hydrolase, family 15	7628351	7626507	'-'	'ORF'	782	'+'
482	1200	2480321	1269	1141	[2480318, 2480325]	2146	putative binding protein	2480289	2479879	'-'	'NC'	-32	'-'
927	1201	5081468	956	1861	[5081464, 5081473]	4136	deoxyribodipyrimidine photolyase	5081348	5082814	'+'	'ORF'	120	'+'
373	1202	1981613	960	1852	[1981622, 1981605]	1674	NAD dependent epimerase/dehydratase family protein	1980568	1979579	'-'	'NC'	-1045	'-'
1584	1203	8970333	1040	1513	[8970323, 8970343]	7349	hypothetical protein	8969532	8970191	'+'	'NC'	801	'+'
79	1204	415585	1309	1130	[415585, 415585]	354	pilus biogenesis protein, TadE family	415916	416851	'+'	'NC'	-331	'-'
1237	1205	7004188	999	1638	[7004183, 7004194]	5638	acylphosphatase	7004307	7004606	'+'	'NC'	-119	'-'
862	1206	4670869	1163	1276	[4670867, 4670871]	3885	hypothetical protein	4670504	4669947	'-'	'NC'	-365	'-'
555	1207	2961368	1148	1294	[2961367, 2961370]	2545	poly(A) polymerase	2961744	2963390	'+'	'NC'	-376	'-'
506	1208	2597313	1423	1062	[2597310, 2597317]	2248	hypothetical protein	2597556	2598668	'+'	'NC'	-243	'-'
683	1209	3593406	1121	857	[3593406, 3593407]	3068	elongation factor Tu	3593508	3594698	'+'	'NC'	-102	'-'
515	1210	2659592	1450	1058	[2659587, 2659597]	2289	hypothetical protein	2659715	2661181	'+'	'NC'	-123	'-'
1532	1211	8708020	1419	1065	[8708018, 8708022]	7133	hypothetical protein	8707516	8708022	'+'	'ORF'	504	'+'
1581	1212	8960728	1073	1424	[8960735, 8960721]	7340	hypothetical protein	8960927	8960403	'-'	'ORF'	199	'+'
1296	1213	7345638	985	1771	[7345636, 7345641]	5923	GutQ protein	7345462	7346520	'+'	'ORF'	176	'+'
451	1214	2303945	1159	1293	[2303949, 2303942]	1969	patatin-like phospholipase family protein	2303970	2302999	'-'	'ORF'	25	'+'
1285	1215	7302782	1079	1137	[7302788, 7302776]	5883	acetyl-CoA acetyltransferase	7302638	7301442	'-'	'NC'	-144	'-'
606	1216	3272029	968	1913	[3272026, 3272032]	2803	hypothetical protein	3272020	3271220	'-'	'NC'	-9	'-'
423	1217	2152945	1225	1225	[2152952, 2152939]	1822	hypothetical protein	2153125	2152820	'-'	'ORF'	180	'+'
537	1218	2825516	1553	1039	[2825519, 2825514]	2420	putative lipoprotein	2825480	2823675	'-'	'NC'	-36	'-'
1345	1219	7642095	816	606	[7642095, 7642095]	6180	hypothetical protein	7642196	7642480	'+'	'NC'	-101	'-'
702	1220	3690544	102	60	[3690545, 3690544]	3150	hypothetical protein	3690846	3691190	'+'	'NC'	-302	'-'
1119	1221	6285902	1041	1603	[6285903, 6285902]	5028	hypothetical protein	6285962	6286990	'+'	'NC'	-60	'-'
283	1222	1466488	1224	1242	[1466491, 1466486]	1254	hypothetical protein	1465800	1465231	'-'	'NC'	-688	'-'
427	1223	2192111	931	581	[2192111, 2192112]	1870	putative phage terminase, ATPase subunit	2192817	2192254	'-'	'NC'	706	'+'
275	1224	1430900	1389	1113	[1430897, 1430904]	1222	hypothetical protein	1430953	1431615	'+'	'NC'	-53	'-'
300	1225	1538874	1885	994	[1538867, 1538882]	1314	hypothetical protein	1538977	1539174	'+'	'NC'	-103	'-'
663	1226	3512253	1177	1301	[3512248, 3512259]	2993	hypothetical protein	3512300	3514654	'+'	'NC'	-47	'-'
80	1227	425312	1347	1145	[425320, 425305]	360	type 4 pilus biogenesis operon protein	425612	424386	'-'	'ORF'	300	'+'
387	1228	2039033	898	1056	[2039030, 2039037]	1720	putative lipoprotein	2038682	2039275	'+'	'ORF'	351	'+'
735	1229	3864504	1331	1178	[3864482, 3864526]	3319	preprotein translocase subunit SecY	3864355	3865701	'+'	'ORF'	149	'+'
1499	1230	8525081	1075	1511	[8525080, 8525083]	6965	putative chemotaxis protein CheY	8525001	8524624	'-'	'NC'	-80	'-'
843	1231	4508453	1238	1251	[4508459, 4508448]	3779	non-ribosomal peptide synthetase/polyketide synthase	4501281	4544105	'+'	'ORF'	7172	'+'
109	1232	534324	1240	1253	[534318, 534331]	470	hydrolase, alpha/beta fold family	534662	533643	'-'	'ORF'	338	'+'
835	1233	4460348	820	1888	[4460342, 4460354]	3745	hypothetical protein	4459883	4460488	'+'	'ORF'	465	'+'
546	1234	2913362	1052	1637	[2913366, 2913359]	2503	hypothetical protein	2913557	2913000	'-'	'ORF'	195	'+'
984	1235	5472020	1252	1244	[5472015, 5472025]	4420	glyoxalase family protein	5472568	5472188	'-'	'NC'	548	'+'
801	1236	4205153	1496	1077	[4205156, 4205151]	3605	response regulator	4206677	4206096	'-'	'NC'	1524	'+'
970	1237	5374058	1035	1719	[5374067, 5374049]	4367	putative lipoprotein	5374637	5373666	'-'	'ORF'	579	'+'
866	1238	4680382	355	1497	[4680371, 4680394]	3892	maltose O-acetyltransferase	4680101	4680658	'+'	'ORF'	281	'+'
449	1239	2297466	1606	1055	[2297466, 2297467]	1962	hypothetical protein	2296813	2296502	'-'	'NC'	-653	'-'
613	1240	3312847	1494	1083	[3312845, 3312849]	2844	putative succinate-semialdehyde dehydrogenase	3312867	3314300	'+'	'NC'	-20	'-'
974	1241	5398399	1051	1662	[5398392, 5398406]	4394	thioesterase domain protein	5398132	5398563	'+'	'ORF'	267	'+'
1571	1242	8913216	1476	1097	[8913213, 8913220]	7297	hypothetical protein	8913122	8913574	'+'	'ORF'	94	'+'
378	1243	2013907	1449	1117	[2013912, 2013902]	1698	putative aminoglycoside-3'-adenylyltransferase	2013875	2013057	'-'	'NC'	-32	'-'
869	1244	4692674	1372	1156	[4692666, 4692682]	3902	hypothetical protein	4692879	4693316	'+'	'NC'	-205	'-'
841	1245	4501224	1446	1119	[4501238, 4501210]	3779	non-ribosomal peptide synthetase/polyketide synthase	4501281	4544105	'+'	'NC'	-57	'-'
814	1246	4329092	1271	1234	[4329088, 4329097]	3637	putative lipoprotein	4334817	4333309	'-'	'NC'	5725	'+'
346	1247	1796838	1113	1477	[1796842, 1796834]	1530	HAD-superfamily subfamily IB hydrolase, TIGR01490	1796848	1796183	'-'	'ORF'	10	'+'
498	1248	2541000	1109	1507	[2541005, 2540996]	2203	hypothetical protein	2541175	2543460	'+'	'NC'	-175	'-'
780	1249	4118913	1120	1476	[4118918, 4118909]	3534	hypothetical protein	4117861	4117109	'-'	'NC'	-1052	'-'
783	1250	4133155	1229	1299	[4133152, 4133159]	3550	hypothetical protein	4133193	4135094	'+'	'NC'	-38	'-'
1454	1251	8263435	1088	1570	[8263432, 8263438]	6719	peptidase, M50 (S2P protease) family	8263445	8262348	'-'	'ORF'	10	'+'
112	1252	549496	1218	1322	[549497, 549495]	489	hypothetical protein	549306	549148	'-'	'NC'	-190	'-'
805	1253	4219904	1310	1232	[4219914, 4219895]	3617	hypothetical protein	4220337	4220056	'-'	'NC'	433	'+'
1206	1254	6809272	1076	1608	[6809258, 6809287]	5469	male sterility protein-like protein	6809249	6808353	'-'	'NC'	-23	'-'
1476	1255	8398484	1158	1418	[8398492, 8398477]	6846	hypothetical protein	8398323	8399234	'+'	'ORF'	161	'+'
950	1256	5233580	1103	1541	[5233574, 5233586]	4269	hypothetical protein	5232112	5232627	'+'	'NC'	1468	'+'
939	1257	5179085	1513	1112	[5179086, 5179085]	4218	lipoyl synthase	5179046	5178117	'-'	'NC'	-39	'-'
684	1258	3595633	1714	1057	[3595632, 3595634]	3072	transcription termination/antitermination factor NusG	3595605	3596147	'+'	'ORF'	28	'+'
530	1259	2760067	1119	1514	[2760064, 2760070]	2373	M38 (beta-aspartyl dipeptidase) family protein	2760387	2761790	'+'	'NC'	-320	'-'
847	1260	4558341	1053	1783	[4558336, 4558346]	3792	WD domain G-beta repeat protein	4559641	4557242	'-'	'ORF'	1300	'+'
220	1261	1089266	1434	1152	[1089263, 1089270]	949	AMP-binding protein	1089438	1091105	'+'	'NC'	-172	'-'
31	1262	134944	1776	1050	[134948, 134940]	115	hypothetical protein	134875	134069	'-'	'NC'	-69	'-'
1042	1263	5820676	1055	1785	[5820672, 5820681]	4639	TPR domain protein	5820518	5818644	'-'	'NC'	-158	'-'
1363	1264	7719467	1061	1755	[7719455, 7719480]	6248	cyclic nucleotide-binding domain protein	7719281	7720690	'+'	'ORF'	186	'+'
87	1265	444085	1607	1079	[444090, 444081]	378	magnesium transporter	443976	442651	'-'	'NC'	-109	'-'
645	1266	3425719	1319	1252	[3425712, 3425726]	2923	adventurous gliding motility protein AgmQ	3426566	3424470	'-'	'ORF'	847	'+'
1391	1267	7852723	1197	1374	[7852717, 7852729]	6373	6-phosphofructokinase I	7852969	7854006	'+'	'NC'	-246	'-'
154	1268	781232	1415	1183	[781226, 781238]	683	cytochrome P450 family protein	781145	779742	'-'	'NC'	-87	'-'
447	1269	2281154	1336	1235	[2281159, 2281149]	1946	acyltransferase domain protein	2281001	2281945	'+'	'ORF'	153	'+'
1589	1270	9001458	1230	1339	[9001457, 9001460]	7376	hypothetical protein	9001430	9001555	'+'	'ORF'	28	'+'
1194	1271	6740154	1465	1160	[6740150, 6740158]	5413	hypothetical protein	6737753	6739420	'+'	'NC'	2401	'+'
166	1272	820564	1100	1615	[820561, 820567]	716	hypothetical protein	820412	820813	'+'	'ORF'	152	'+'
1239	1273	7010207	1290	1285	[7010200, 7010215]	5642	integration host factor, beta subunit	7010263	7010616	'+'	'NC'	-56	'-'
729	1274	3829335	1458	1166	[3829340, 3829331]	3277	putative peroxidase, selenocysteine-containing	3829854	3829168	'-'	'ORF'	519	'+'
639	1275	3416489	1231	1345	[3416492, 3416486]	2917	hypothetical protein	3416875	3417987	'+'	'NC'	-386	'-'
330	1276	1698657	1644	1086	[1698661, 1698654]	1440	hypothetical protein	1698735	1699256	'+'	'NC'	-78	'-'
1415	1277	8038475	1018	1347	[8038473, 8038478]	6517	S-adenosylmethionine synthetase	8038789	8037599	'-'	'ORF'	314	'+'
975	1278	5406317	1716	1072	[5406325, 5406310]	4400	hypothetical protein	5405902	5405297	'-'	'NC'	-415	'-'
719	1279	3779681	1630	1095	[3779678, 3779685]	3229	bacterial sugar transferase	3779636	3781003	'+'	'ORF'	45	'+'
219	1280	1086928	1157	1486	[1086926, 1086931]	946	jmjC domain protein	1086860	1085853	'-'	'NC'	-68	'-'
600	1281	3220863	1525	1140	[3220860, 3220866]	2765	gas vesicle protein, GvpA family	3220986	3220621	'-'	'ORF'	123	'+'
1347	1282	7648947	1333	1256	[7648945, 7648949]	6186	L-serine ammonia-lyase	7649008	7650423	'+'	'NC'	-61	'-'
757	1283	3987285	1168	1470	[3987284, 3987286]	3429	transcriptional regulator, AraC family	3988101	3987067	'-'	'ORF'	816	'+'
962	1284	5322403	1724	1074	[5322407, 5322400]	4323	putative lipoprotein	5323072	5321762	'-'	'ORF'	669	'+'
579	1285	3073078	272	1461	[3073081, 3073076]	2632	excinuclease ABC subunit B	3073312	3075426	'+'	'NC'	-234	'-'
1049	1286	5876688	1314	1282	[5876689, 5876688]	4688	single-stranded-DNA-specific exonuclease RecJ	5876626	5874905	'-'	'NC'	-62	'-'
1011	1287	5659862	1222	1383	[5659853, 5659871]	4539	hypothetical protein	5660241	5662502	'+'	'NC'	-379	'-'
67	1288	332848	1063	1907	[332857, 332840]	278	mercuric reductase, truncated	333130	331739	'-'	'ORF'	282	'+'
308	1289	1582213	1315	1286	[1582214, 1582213]	1348	hypothetical protein	1582227	1583027	'+'	'NC'	-14	'-'
749	1290	3947145	1192	1422	[3947149, 3947142]	3395	peptide deformylase	3947244	3947849	'+'	'NC'	-99	'-'
1246	1291	7093335	1632	1110	[7093338, 7093333]	5725	hypothetical protein	7093394	7093134	'-'	'ORF'	59	'+'
1306	1292	7402527	1411	1206	[7402531, 7402524]	5977	hypothetical protein	7402595	7402194	'-'	'ORF'	68	'+'
1390	1293	7851237	1599	1127	[7851240, 7851235]	6371	glucosamine-6-phosphate isomerase	7851393	7850665	'-'	'ORF'	156	'+'
1163	1294	6522146	412	1521	[6522129, 6522164]	5223	4-carboxymuconolactone decarboxylase domain protein	6522203	6521730	'-'	'ORF'	57	'+'
705	1295	3711787	1265	1334	[3711782, 3711793]	3166	hypothetical protein	3711054	3710050	'-'	'NC'	-733	'-'
972	1296	5381746	1266	1331	[5381753, 5381739]	4375	hypothetical protein	5381747	5382196	'+'	'NC'	-1	'-'
399	1297	2078088	1125	1622	[2078088, 2078089]	1752	isoquinoline 1-oxidoreductase, beta subunit	2078007	2075851	'-'	'NC'	-81	'-'
900	1298	4947309	1199	1431	[4947304, 4947315]	4038	histidinol-phosphate aminotransferase	4947233	4946142	'-'	'NC'	-76	'-'
753	1299	3961387	1477	1191	[3961396, 3961378]	3408	hypothetical protein	3961389	3961952	'+'	'NC'	-2	'-'
8	1300	46055	1134	1600	[46050, 46061]	39	hypothetical protein	46008	45388	'-'	'NC'	-47	'-'
1505	1301	8552567	1311	1305	[8552569, 8552565]	6993	hypothetical protein	8552423	8551398	'-'	'NC'	-144	'-'
1396	1302	7932944	1429	1209	[7932947, 7932942]	6430	hypothetical protein	7933843	7933646	'-'	'NC'	899	'+'
994	1303	5541430	665	2	[5541425, 5541435]	4475	ATP-dependent helicase, DEAD/DEAH box family	5540692	5544252	'+'	'ORF'	738	'+'
654	1304	3468961	1693	1121	[3468963, 3468960]	2960	twin-arginine translocation protein, TatA/E family	3469077	3468799	'-'	'ORF'	116	'+'
894	1305	4928483	1569	1161	[4928483, 4928483]	4023	hypothetical protein	4928602	4928081	'-'	'ORF'	119	'+'
760	1306	3989997	1084	1833	[3989998, 3989996]	3432	multicopper oxidase domain protein	3990792	3992162	'+'	'NC'	-795	'-'
1286	1307	7302931	1079	1137	[7302934, 7302929]	5883	acetyl-CoA acetyltransferase	7302638	7301442	'-'	'NC'	-293	'-'
1002	1308	5583561	1237	1410	[5583554, 5583568]	4509	hypothetical protein	5585346	5587133	'+'	'NC'	-1785	'-'
195	1309	958021	1129	1664	[958014, 958029]	842	hypothetical protein	958078	957944	'-'	'ORF'	57	'+'
1380	1310	7803549	1260	1379	[7803553, 7803546]	6323	oxidoreductase, zinc-binding dehydrogenase family	7803493	7804713	'+'	'ORF'	56	'+'
1327	1311	7560985	1418	1239	[7560981, 7560989]	6115	hypothetical protein	7561010	7562080	'+'	'NC'	-25	'-'
570	1312	3027816	1402	1259	[3027816, 3027816]	2602	hypothetical protein	3027765	3027166	'-'	'NC'	-51	'-'
290	1313	1497766	1603	1164	[1497773, 1497759]	1281	hypothetical protein	1496918	1496697	'-'	'NC'	-848	'-'
363	1314	1936121	1104	1811	[1936133, 1936110]	1631	hypothetical protein	1936005	1934113	'-'	'NC'	-116	'-'
1569	1315	8904917	1261	1389	[8904916, 8904918]	7288	hypothetical protein	8904885	8901910	'-'	'NC'	-32	'-'
383	1316	2023393	1383	1277	[2023387, 2023399]	1705	hypothetical protein	2022743	2021073	'-'	'NC'	-650	'-'
1529	1317	8679107	1280	1372	[8679107, 8679108]	7108	putative lipoprotein	8678645	8679220	'+'	'ORF'	462	'+'
809	1318	4304103	1253	1413	[4304105, 4304101]	3636	non-ribosomal peptide synthetase	4297460	4333279	'+'	'ORF'	6643	'+'
799	1319	4200571	1207	1500	[4200577, 4200565]	3602	hypothetical protein	4199289	4202144	'+'	'ORF'	1282	'+'
1013	1320	5671289	1332	1330	[5671306, 5671272]	4546	hypothetical protein	5671296	5670850	'-'	'ORF'	7	'+'
244	1321	1237225	1601	1177	[1237230, 1237221]	1059	hypothetical protein	1237006	1237632	'+'	'ORF'	219	'+'
85	1322	438650	1408	1267	[438642, 438658]	372	putative lipoprotein	438875	439261	'+'	'NC'	-225	'-'
943	1323	5191448	1871	1101	[5191444, 5191452]	4232	response regulator	5191503	5192738	'+'	'NC'	-55	'-'
1565	1324	8896003	1825	1115	[8896000, 8896007]	7282	CRISPR-associated RAMP protein Cmr1	8895907	8894417	'-'	'NC'	-96	'-'
199	1325	977341	1503	1217	[977350, 977332]	860	hypothetical protein	977376	978068	'+'	'NC'	-35	'-'
487	1326	2501322	1098	1894	[2501323, 2501321]	2161	hypothetical protein	2500951	2500805	'-'	'NC'	-371	'-'
1599	1327	9069490	1432	1261	[9069492, 9069488]	7444	response regulator/sensory box histidine kinase	9069342	9067687	'-'	'NC'	-148	'-'
416	1328	2132735	1316	1370	[2132738, 2132733]	1808	putative restriction/modification enzyme	2132683	2137653	'+'	'ORF'	52	'+'
896	1329	4932700	528	1891	[4932698, 4932702]	4027	hypothetical protein	4932741	4933703	'+'	'NC'	-41	'-'
23	1330	111755	1313	1377	[111754, 111756]	96	hypothetical protein	111340	110594	'-'	'NC'	-415	'-'
237	1331	1209427	1637	1180	[1209419, 1209435]	1035	hypothetical protein	1209244	1210764	'+'	'ORF'	183	'+'
435	1332	2225765	1428	472	[2225765, 2225766]	1900	hypothetical protein	2226431	2226652	'+'	'NC'	-666	'-'
348	1333	1813446	1365	1316	[1813439, 1813454]	1542	PBS lyase HEAT repeat-like domain protein	1813469	1812963	'-'	'ORF'	23	'+'
888	1334	4869886	1686	1163	[4869888, 4869885]	3996	hypothetical protein	4869533	4870882	'+'	'ORF'	353	'+'
948	1335	5223182	1404	1290	[5223188, 5223176]	4260	hypothetical protein	5223052	5222639	'-'	'NC'	-130	'-'
433	1336	2222285	1884	1123	[2222280, 2222291]	1898	hypothetical protein	2222547	2224055	'+'	'NC'	-262	'-'
500	1337	2558124	1613	1192	[2558119, 2558130]	2216	transcriptional regulator, AraC family	2558110	2557325	'-'	'NC'	-14	'-'
1254	1338	7145226	1160	1658	[7145222, 7145231]	5769	translation elongation factor P	7145107	7144529	'-'	'NC'	-119	'-'
1316	1339	7444071	1278	1412	[7444077, 7444066]	6015	sensor histidine kinase	7444098	7445744	'+'	'NC'	-27	'-'
879	1340	4820398	1186	1579	[4820402, 4820395]	3956	putative adenylate cyclase	4819954	4818221	'-'	'NC'	-444	'-'
490	1341	2515887	1182	901	[2515891, 2515884]	2176	serine/threonine protein kinase	2516257	2518050	'+'	'NC'	-370	'-'
911	1342	4989005	1112	1968	[4988997, 4989013]	4072	DNA-binding response regulator, LuxR family	4989103	4989843	'+'	'NC'	-98	'-'
934	1343	5134816	1164	1686	[5134815, 5134818]	4180	hypothetical protein	5134800	5133316	'-'	'NC'	-16	'-'
307	1344	1578152	1201	1581	[1578146, 1578158]	1344	hypothetical protein	1578017	1577373	'-'	'NC'	-135	'-'
295	1345	1520498	1165	1692	[1520496, 1520500]	1294	csgA protein	1520199	1520888	'+'	'ORF'	299	'+'
886	1346	4865238	1226	1533	[4865233, 4865243]	3994	hypothetical protein	4865643	4864675	'-'	'ORF'	405	'+'
83	1347	432712	1876	1136	[432715, 432709]	366	endonuclease/exonuclease/phosphatase family protein	432780	434201	'+'	'NC'	-68	'-'
94	1348	459677	1353	1360	[459678, 459677]	397	hypothetical protein	459343	459182	'-'	'NC'	-334	'-'
658	1349	3488266	1283	1441	[3488270, 3488262]	2975	hypothetical protein	3490220	3489060	'-'	'NC'	1954	'+'
838	1350	4476535	1590	1216	[4476539, 4476531]	3759	carboxyl transferase domain protein	4476390	4477931	'+'	'ORF'	145	'+'
983	1351	5468929	1573	1226	[5468926, 5468933]	4416	cephalosporin hydroxylase family protein	5468924	5469559	'+'	'ORF'	5	'+'
1552	1352	8832753	1763	1174	[8832745, 8832762]	7239	efflux transporter, HAE1 family, MFP subunit	8833322	8834479	'+'	'NC'	-569	'-'
1059	1353	5936177	1294	1448	[5936181, 5936173]	4737	HDIG domain protein	5935731	5933218	'-'	'NC'	-446	'-'
585	1354	3095800	1414	1321	[3095800, 3095800]	2653	hypothetical protein	3095695	3096156	'+'	'ORF'	105	'+'
989	1355	5516901	1343	1392	[5516896, 5516907]	4457	type I phosphodiesterase/nucleotide pyrophosphatase family protein	5516917	5518545	'+'	'NC'	-16	'-'
1079	1356	6095458	1221	1590	[6095449, 6095467]	4864	hypothetical protein	6095302	6093422	'-'	'NC'	-156	'-'
509	1357	2608610	1689	1200	[2608612, 2608608]	2256	putative thioredoxin	2608714	2611011	'+'	'NC'	-104	'-'
340	1358	1762787	543	803	[1762795, 1762780]	1501	putative aqualysin I	1762609	1761302	'-'	'NC'	-178	'-'
1090	1359	6132914	1339	1406	[6132913, 6132915]	4900	putative lipoprotein	6131036	6132229	'+'	'NC'	1878	'+'
1517	1360	8597317	1349	1394	[8597342, 8597293]	7024	response regulator	8597208	8596045	'-'	'NC'	-109	'-'
1094	1361	6165692	1656	1211	[6165700, 6165684]	4929	hypothetical protein	6164348	6165604	'+'	'NC'	1344	'+'
155	1362	789437	1287	1480	[789435, 789439]	692	hypothetical protein	789417	789869	'+'	'ORF'	20	'+'
1191	1363	6714153	1438	1320	[6714159, 6714148]	5393	hypothetical protein	6714304	6714666	'+'	'NC'	-151	'-'
479	1364	2459631	1329	1434	[2459639, 2459623]	2126	hypothetical protein	2459373	2459233	'-'	'NC'	-258	'-'
1092	1365	6151505	1565	1257	[6151499, 6151511]	4916	transposase orfA, IS5 family	6151614	6152033	'+'	'NC'	-109	'-'
472	1366	2429337	1655	1222	[2429343, 2429331]	2096	hypothetical protein	2429216	2430241	'+'	'ORF'	121	'+'
1111	1367	6262601	695	617	[6262609, 6262594]	5010	FG-GAP repeat domain protein	6262190	6260502	'-'	'NC'	-411	'-'
206	1368	1011034	1395	1365	[1011032, 1011036]	888	Ser/Thr protein phosphatase family protein	1010978	1009581	'-'	'NC'	-56	'-'
1353	1369	7696605	1248	1558	[7696601, 7696610]	6230	hypothetical protein	7696175	7695354	'-'	'NC'	-430	'-'
1234	1370	6996676	1399	1366	[6996668, 6996684]	5631	class I glutamine amidotransferase family protein	6996698	6997453	'+'	'NC'	-22	'-'
446	1371	2280978	1215	1648	[2280977, 2280979]	1946	acyltransferase domain protein	2281001	2281945	'+'	'NC'	-23	'-'
72	1372	369117	1409	1361	[369119, 369115]	314	sensory box histidine kinase/response regulator	369075	371150	'+'	'ORF'	42	'+'
773	1373	4084296	1175	1793	[4084286, 4084307]	3504	putative lipoprotein	4084284	4083685	'-'	'NC'	-12	'-'
165	1374	818509	1453	1335	[818502, 818517]	714	protein-glutamate methylesterase domain protein	818666	819223	'+'	'NC'	-157	'-'
969	1375	5367509	1829	1194	[5367507, 5367511]	4360	tRNA(Ile)-lysidine synthetase	5367386	5366031	'-'	'NC'	-123	'-'
1088	1376	6125336	653	1560	[6125326, 6125346]	4894	chaperonin GroS	6125521	6125811	'+'	'NC'	-185	'-'
1271	1377	7220722	1464	1337	[7220720, 7220725]	5825	hypothetical protein	7220606	7219641	'-'	'NC'	-116	'-'
421	1378	2145616	1760	1220	[2145611, 2145622]	1813	hypothetical protein	2145612	2144359	'-'	'NC'	-4	'-'
1047	1379	5854434	1307	1516	[5854437, 5854432]	4671	acyl-CoA dehydrogenase	5855317	5853473	'-'	'ORF'	883	'+'
816	1380	4350931	1233	1002	[4350924, 4350939]	3647	2,3-dihydroxybenzoate-2,3-dehydrogenase	4350875	4350102	'-'	'NC'	-56	'-'
86	1381	443309	1172	1930	[443318, 443300]	378	magnesium transporter	443976	442651	'-'	'ORF'	667	'+'
328	1382	1677314	1424	1378	[1677317, 1677312]	1424	hypothetical protein	1677350	1676502	'-'	'ORF'	36	'+'
977	1383	5409453	1362	1436	[5409455, 5409452]	4402	non-ribosomal peptide synthetase	5407416	5415644	'+'	'ORF'	2037	'+'
306	1384	1575585	1541	1307	[1575590, 1575580]	1342	putative lipoprotein	1575351	1576697	'+'	'ORF'	234	'+'
329	1385	1688069	1247	1633	[1688075, 1688064]	1430	peptide deformylase	1687979	1688512	'+'	'ORF'	90	'+'
1233	1386	6993083	1543	1313	[6993088, 6993079]	5628	hypothetical protein	6993033	6993773	'+'	'ORF'	50	'+'
1281	1387	7287218	1610	1281	[7287219, 7287217]	5874	threonine dehydratase	7287321	7288538	'+'	'NC'	-103	'-'
1076	1388	6050892	1279	1578	[6050877, 6050908]	4836	drug resistance transporter, EmrB/QacA family	6050649	6052112	'+'	'ORF'	243	'+'
394	1389	2054774	1273	1594	[2054779, 2054770]	1736	acyltransferase family protein	2055786	2056946	'+'	'NC'	-1012	'-'
285	1390	1475956	1731	1245	[1475956, 1475956]	1263	hypothetical protein	1475937	1475119	'-'	'NC'	-19	'-'
256	1391	1299583	1263	1619	[1299572, 1299594]	1116	hypothetical protein	1299384	1299127	'-'	'NC'	-199	'-'
413	1392	2121920	1425	1398	[2121913, 2121927]	1795	putative lipoprotein	2122220	2123269	'+'	'NC'	-300	'-'
738	1393	3885035	1245	1663	[3885041, 3885030]	3342	hypothetical protein	3885261	3884599	'-'	'ORF'	226	'+'
1460	1394	8297552	1188	1887	[8297563, 8297541]	6746	oxidoreductase, short chain dehydrogenase/reductase family	8297134	8296364	'-'	'NC'	-418	'-'
553	1395	2954104	1324	1537	[2954107, 2954101]	2539	hypothetical protein	2954200	2955027	'+'	'NC'	-96	'-'
107	1396	527900	1440	1396	[527906, 527894]	464	hypothetical protein	527911	527240	'-'	'ORF'	11	'+'
665	1397	3516312	1491	1375	[3516298, 3516326]	2995	peptidase, S1C (protease Do) subfamily	3516367	3517848	'+'	'NC'	-55	'-'
1144	1398	6427450	1633	1296	[6427454, 6427446]	5146	hypothetical protein	6426719	6427669	'+'	'ORF'	731	'+'
1199	1399	6779489	1518	1362	[6779499, 6779480]	5449	ferredoxin--NADP reductase	6779546	6778797	'-'	'ORF'	57	'+'
844	1400	4552634	1956	1215	[4552644, 4552625]	3786	hypothetical protein	4552487	4551006	'-'	'NC'	-147	'-'
12	1401	65424	1608	1311	[65418, 65430]	58	hypothetical protein	65246	65800	'+'	'ORF'	178	'+'
1480	1402	8409832	1789	1258	[8409843, 8409822]	6856	hypothetical protein	8409840	8410115	'+'	'NC'	-8	'-'
706	1403	3713474	1214	1940	[3713469, 3713479]	3169	hypothetical protein	3713276	3714220	'+'	'ORF'	198	'+'
1406	1404	7963904	1755	1278	[7963905, 7963903]	6458	DedA family protein	7963852	7963232	'-'	'NC'	-52	'-'
1411	1405	7983860	1567	1355	[7983866, 7983854]	6472	hypothetical protein	7984436	7982652	'-'	'ORF'	576	'+'
1442	1406	8210627	83	80	[8210628, 8210626]	6678	hypothetical protein	8205693	8205535	'-'	'NC'	-4934	'-'
1317	1407	7446718	1243	1807	[7446718, 7446718]	6016	oxidoreductase, NAD-dependent	7446759	7445722	'-'	'ORF'	41	'+'
1318	1408	7465634	1274	1699	[7465645, 7465623]	6033	putative chemotaxis protein CheY	7465601	7465215	'-'	'NC'	-33	'-'
13	1409	65848	1949	1246	[65853, 65844]	58	hypothetical protein	65246	65800	'+'	'NC'	602	'+'
573	1410	3047210	1354	1568	[3047207, 3047214]	2612	putative ada regulatory protein	3047184	3045592	'-'	'NC'	-26	'-'
134	1411	691413	1352	1435	[691424, 691402]	599	hypothetical protein	690915	692597	'+'	'ORF'	498	'+'
534	1412	2800059	1688	1315	[2800065, 2800053]	2406	hypothetical protein	2799962	2798970	'-'	'NC'	-97	'-'
264	1413	1379291	1227	1962	[1379308, 1379274]	1185	sulfatase family protein	1379262	1381619	'+'	'ORF'	29	'+'
971	1414	5380933	1460	1449	[5380930, 5380937]	4374	hypothetical protein	5380684	5381592	'+'	'ORF'	249	'+'
22	1415	102301	1572	1386	[102308, 102294]	91	efflux transporter, HAE1 family, MFP subunit	102329	103465	'+'	'NC'	-28	'-'
623	1416	3366225	1258	1850	[3366225, 3366226]	2882	antibiotic biosynthesis monooxygenase family protein	3366121	3365804	'-'	'NC'	-104	'-'
1419	1417	8054171	1570	1390	[8054175, 8054168]	6535	PTS system, mannose/fructose/sorbose family, IIA component	8053989	8053570	'-'	'NC'	-182	'-'
1168	1418	6581135	1291	1757	[6581140, 6581130]	5278	hypothetical protein	6580157	6581350	'+'	'ORF'	978	'+'
1461	1419	8303886	1392	1548	[8303893, 8303880]	6752	putative lipoprotein	8303877	8303383	'-'	'NC'	-9	'-'
951	1420	5235524	1286	1766	[5235520, 5235528]	4271	hypothetical protein	5235685	5235101	'-'	'ORF'	161	'+'
73	1421	371791	1576	1391	[371791, 371791]	315	hypothetical protein	371873	371187	'-'	'ORF'	82	'+'
1357	1422	7703564	1643	1354	[7703579, 7703549]	6237	hypothetical protein	7704787	7701635	'-'	'ORF'	1223	'+'
276	1423	1434415	1367	1587	[1434413, 1434418]	1225	hypothetical protein	1434602	1435363	'+'	'NC'	-187	'-'
889	1424	4880776	1306	1726	[4880778, 4880774]	3999	putative N-acetylmuramoyl-L-alanine amidase	4874488	4875351	'+'	'NC'	6288	'+'
27	1425	118397	673	1588	[118401, 118393]	103	hypothetical protein	118283	118753	'+'	'ORF'	114	'+'
548	1426	2941960	1277	1803	[2941966, 2941955]	2528	hypothetical protein	2942549	2942947	'+'	'NC'	-589	'-'
1605	1427	9101426	1293	1773	[9101423, 9101430]	7474	putative lipoprotein	9102064	9101519	'-'	'NC'	638	'+'
1202	1428	6794673	1268	1840	[6794676, 6794670]	5456	hypothetical protein	6796824	6791812	'-'	'ORF'	2151	'+'
412	1429	2107465	1495	1462	[2107461, 2107469]	1783	hypothetical protein	2107145	2106387	'-'	'NC'	-320	'-'
778	1430	4106290	1497	1468	[4106280, 4106301]	3525	ubiquinone/menaquinone biosynthesis methyltransferase	4106151	4105462	'-'	'NC'	-139	'-'
1349	1431	7669304	1322	1718	[7669314, 7669294]	6203	dihydrodipicolinate synthase family protein	7668908	7669798	'+'	'ORF'	396	'+'
602	1432	3235486	1681	1363	[3235479, 3235494]	2782	hypothetical protein	3235445	3234675	'-'	'NC'	-41	'-'
873	1433	4730711	1391	1583	[4730722, 4730700]	3931	hypothetical protein	4730855	4729983	'-'	'ORF'	144	'+'
554	1434	2958196	1320	1738	[2958190, 2958202]	2542	putative multidrug resistance protein	2957914	2959197	'+'	'ORF'	282	'+'
672	1435	3554831	1519	1457	[3554833, 3554829]	3027	glycosyl transferase, group 1	3553518	3554651	'+'	'NC'	1313	'+'
274	1436	1426333	1517	1463	[1426336, 1426331]	1214	putative phage prohead protease	1426268	1427062	'+'	'ORF'	65	'+'
161	1437	801534	1459	1515	[801542, 801526]	702	putative lipoprotein	801614	799980	'-'	'ORF'	80	'+'
45	1438	243536	1330	1741	[243537, 243536]	197	sensor histidine kinase	243834	241318	'-'	'ORF'	298	'+'
29	1439	126879	1486	1495	[126876, 126882]	109	hypothetical protein	127737	126904	'-'	'NC'	858	'+'
592	1440	3152963	1345	1680	[3152968, 3152958]	2702	cyclic nucleotide-binding domain protein	3152979	3153629	'+'	'NC'	-16	'-'
1394	1441	7879671	1478	1504	[7879673, 7879669]	6399	putative 3-oxoacyl-(acyl-carrier-protein) reductase	7879364	7880140	'+'	'ORF'	307	'+'
881	1442	4832108	1421	1561	[4832106, 4832110]	3968	hypothetical protein	4832132	4832725	'+'	'NC'	-24	'-'
434	1443	2224838	1394	1607	[2224846, 2224831]	1899	hypothetical protein	2223952	2225676	'+'	'ORF'	886	'+'
641	1444	3422435	671	1221	[3422439, 3422431]	2922	bacterial sugar transferase	3423007	3424401	'+'	'NC'	-572	'-'
966	1445	5351557	1915	1309	[5351558, 5351557]	4346	class II glutamine amidotransferase domain protein	5351641	5352474	'+'	'NC'	-84	'-'
1418	1446	8051284	1773	1346	[8051280, 8051288]	6530	phosphoenolpyruvate-protein phosphotransferase PtsI	8051223	8049370	'-'	'NC'	-61	'-'
952	1447	5237587	1410	1597	[5237594, 5237580]	4274	hypothetical protein	5237989	5237342	'-'	'ORF'	402	'+'
37	1448	199193	1858	1329	[199191, 199196]	165	K+-transporting ATPase, B subunit	199511	201571	'+'	'NC'	-318	'-'
1393	1449	7879384	1323	1822	[7879383, 7879385]	6399	putative 3-oxoacyl-(acyl-carrier-protein) reductase	7879364	7880140	'+'	'ORF'	20	'+'
1483	1450	8415516	1781	1358	[8415517, 8415515]	6862	MotA/TolQ/ExbB proton channel family protein	8415360	8414623	'-'	'NC'	-156	'-'
1523	1451	8615637	1820	1350	[8615622, 8615653]	7040	putative outer membrane protein P1	8615331	8616524	'+'	'ORF'	306	'+'
1459	1452	8290954	1813	1359	[8290958, 8290951]	6739	hypothetical protein	8290461	8292020	'+'	'ORF'	493	'+'
532	1453	2776855	1623	1429	[2776853, 2776858]	2386	putative sensory box histidine kinase/response regulator	2776797	2774506	'-'	'NC'	-58	'-'
734	1454	3856836	1588	1456	[3856834, 3856839]	3303	ribosomal protein S19	3856791	3857078	'+'	'ORF'	45	'+'
6	1455	31108	1374	1693	[31110, 31106]	23	serine/threonine kinase PKN13	31071	28264	'-'	'NC'	-37	'-'
353	1456	1836261	1642	1428	[1836265, 1836257]	1563	putative alkyl hydroperoxide reductase D	1836121	1835597	'-'	'NC'	-140	'-'
536	1457	2822822	1729	1395	[2822816, 2822828]	2419	penicillin-binding protein 1C	2821222	2823612	'+'	'ORF'	1600	'+'
292	1458	1502876	1480	1564	[1502877, 1502876]	1286	ABC transporter, permease/ATP-binding protein	1503953	1506082	'+'	'NC'	-1077	'-'
743	1459	3914491	1348	1789	[3914488, 3914495]	3371	hypothetical protein	3914628	3915512	'+'	'NC'	-137	'-'
179	1460	874002	1534	1529	[874004, 874000]	766	DNA gyrase, A subunit	874137	876965	'+'	'NC'	-135	'-'
1526	1461	8671509	1468	1592	[8671511, 8671508]	7102	putative lipoprotein	8671379	8670483	'-'	'NC'	-130	'-'
1489	1462	8447884	1806	1381	[8447884, 8447884]	6896	hypothetical protein	8448179	8447955	'-'	'NC'	295	'+'
742	1463	3914297	1335	1927	[3914291, 3914303]	3371	hypothetical protein	3914628	3915512	'+'	'NC'	-331	'-'
1313	1464	7428476	1521	1551	[7428482, 7428471]	6000	iron compound ABC transporter, periplasmic iron compound-binding protein	7427562	7428518	'+'	'ORF'	914	'+'
240	1465	1224562	1360	1804	[1224571, 1224554]	1047	hypothetical protein	1224551	1225606	'+'	'ORF'	11	'+'
941	1466	5185317	1413	1679	[5185315, 5185319]	4225	imidazoleglycerol-phosphate dehydratase	5185335	5184799	'-'	'ORF'	18	'+'
337	1467	1747166	1406	1704	[1747155, 1747177]	1482	polysaccharide deacetylase domain protein	1747238	1745892	'-'	'ORF'	72	'+'
518	1468	2688780	1695	1438	[2688777, 2688783]	2313	hypothetical protein	2688973	2687918	'-'	'ORF'	193	'+'
336	1469	1744884	1701	1437	[1744868, 1744900]	1480	serine/threonine kinase family protein	1744874	1741347	'-'	'NC'	-10	'-'
668	1470	3538435	1602	1494	[3538444, 3538427]	3012	ATP-dependent protease peptidase subunit	3538498	3539025	'+'	'NC'	-63	'-'
1098	1471	6182925	1821	1399	[6182920, 6182931]	4941	hypothetical protein	6183344	6183994	'+'	'NC'	-419	'-'
812	1472	4312454	1364	1836	[4312459, 4312449]	3636	non-ribosomal peptide synthetase	4297460	4333279	'+'	'ORF'	14994	'+'
1604	1473	9098405	1427	1685	[9098404, 9098407]	7470	hypothetical protein	9098511	9098410	'-'	'NC'	106	'+'
756	1474	3978544	1524	1580	[3978544, 3978544]	3423	hypothetical protein	3979419	3979799	'+'	'NC'	-875	'-'
1080	1475	6096090	1422	1702	[6096090, 6096091]	4866	hypothetical protein	6095944	6095315	'-'	'NC'	-146	'-'
1528	1476	8678495	1470	1642	[8678477, 8678513]	7108	putative lipoprotein	8678645	8679220	'+'	'NC'	-150	'-'
494	1477	2532510	1745	1439	[2532513, 2532508]	2191	hypothetical protein	2532172	2532930	'+'	'ORF'	338	'+'
1097	1478	6173961	789	792	[6173965, 6173957]	4937	EGF domain protein	6174843	6173644	'-'	'ORF'	882	'+'
495	1479	2534586	1641	1484	[2534589, 2534584]	2195	hypothetical protein	2534486	2535175	'+'	'ORF'	100	'+'
254	1480	1293546	1910	1388	[1293545, 1293547]	1110	biotin/lipoic acid binding domain protein	1293143	1292634	'-'	'NC'	-403	'-'
1258	1481	7160203	1546	1582	[7160197, 7160209]	5783	pilin	7159460	7158798	'-'	'NC'	-743	'-'
127	1482	653056	1452	1695	[653051, 653061]	568	hypothetical protein	652654	654777	'+'	'ORF'	402	'+'
795	1483	4188136	1359	1950	[4188129, 4188144]	3592	50S ribosomal protein L35	4188268	4188474	'+'	'NC'	-132	'-'
871	1484	4700406	1377	1872	[4700413, 4700399]	3908	ABC transporter, ATP-binding protein	4701356	4702054	'+'	'NC'	-950	'-'
1305	1485	7402281	1398	1819	[7402287, 7402275]	5977	hypothetical protein	7402595	7402194	'-'	'ORF'	314	'+'
551	1486	2944698	1366	1945	[2944700, 2944696]	2530	EAL domain protein	2945205	2943958	'-'	'ORF'	507	'+'
1531	1487	8706516	1472	1184	[8706515, 8706517]	7132	hypothetical protein	8706371	8707441	'+'	'ORF'	145	'+'
1429	1488	8123648	1378	1897	[8123657, 8123640]	6599	hypothetical protein	8123703	8124524	'+'	'NC'	-55	'-'
1123	1489	6303411	1387	1881	[6303413, 6303409]	5040	aldehyde dehydrogenase family protein	6302424	6300904	'-'	'NC'	-987	'-'
772	1490	4081464	1619	1539	[4081476, 4081453]	3501	integration host factor, beta subunit	4081874	4082257	'+'	'NC'	-410	'-'
1205	1491	6808844	1455	1725	[6808851, 6808838]	5469	male sterility protein-like protein	6809249	6808353	'-'	'ORF'	405	'+'
260	1492	1332803	1863	1430	[1332805, 1332802]	1143	putative oxygen-independent coproporphyrinogen III oxidase	1333586	1334791	'+'	'NC'	-783	'-'
512	1493	2644840	1479	1697	[2644841, 2644839]	2277	putative lipoprotein	2644825	2643182	'-'	'NC'	-15	'-'
718	1494	3767414	1490	1683	[3767414, 3767414]	3215	ActC	3765521	3766834	'+'	'NC'	1893	'+'
1488	1495	8443181	1583	1585	[8443176, 8443187]	6891	tetratricopeptide repeat protein	8443454	8442099	'-'	'ORF'	273	'+'
84	1496	434812	1780	1469	[434816, 434809]	368	signal peptidase II	434755	435351	'+'	'ORF'	57	'+'
964	1497	5326681	1508	1659	[5326675, 5326687]	4328	hypothetical protein	5327398	5326952	'-'	'NC'	717	'+'
151	1498	776279	1705	1517	[776264, 776294]	678	oxidoreductase, aldo/keto reductase family	776141	775170	'-'	'NC'	-138	'-'
485	1499	2489726	1533	1647	[2489736, 2489717]	2153	hypothetical protein	2489788	2489588	'-'	'ORF'	62	'+'
116	1500	576222	1737	1503	[576223, 576222]	516	transposase, IS630 family	576887	576282	'-'	'NC'	665	'+'
1361	1501	7716573	14	1	[7716564, 7716583]	6247	terpene synthase, metal binding domain protein	7716986	7719253	'+'	'NC'	-413	'-'
299	1502	1537307	1591	1618	[1537304, 1537311]	1311	leucyl/phenylalanyl-tRNA--protein transferase	1537319	1536615	'-'	'ORF'	12	'+'
160	1503	799543	1721	1535	[799540, 799547]	701	hypothetical protein	799166	799813	'+'	'ORF'	377	'+'
468	1504	2416085	1500	1740	[2416081, 2416090]	2082	RNA methyltransferase, TrmH family	2416036	2416767	'+'	'ORF'	49	'+'
1398	1505	7937082	1505	1723	[7937079, 7937085]	6433	putative lipoprotein	7937164	7937649	'+'	'NC'	-82	'-'
88	1506	444619	1441	1878	[444624, 444615]	378	magnesium transporter	443976	442651	'-'	'NC'	-643	'-'
224	1507	1109284	1451	1851	[1109288, 1109280]	962	putative lipoprotein	1109214	1112606	'+'	'ORF'	70	'+'
169	1508	826722	557	1805	[826724, 826720]	724	putative serine/threonine protein kinase	826731	827777	'+'	'NC'	-9	'-'
758	1509	3987636	1420	1947	[3987641, 3987632]	3429	transcriptional regulator, AraC family	3988101	3987067	'-'	'ORF'	465	'+'
141	1510	727355	1770	1512	[727349, 727361]	628	phospholipase domain protein	726712	727344	'+'	'NC'	643	'+'
549	1511	2942632	1461	1831	[2942633, 2942632]	2527	hypothetical protein	2942550	2940163	'-'	'NC'	-82	'-'
997	1512	5552493	1856	1478	[5552492, 5552495]	4485	hypothetical protein	5552765	5553205	'+'	'NC'	-272	'-'
673	1513	3555177	1482	1810	[3555185, 3555169]	3028	dihydroorotate oxidase	3556630	3555539	'-'	'NC'	1453	'+'
1298	1514	7356154	1839	1487	[7356156, 7356153]	5933	peptidase, M48 (Ste24 endopeptidase) family	7355430	7356254	'+'	'ORF'	724	'+'
1023	1515	5718377	1549	1700	[5718384, 5718371]	4580	sigma-54 dependent DNA-binding response regulator	5718474	5719847	'+'	'NC'	-97	'-'
411	1516	2105593	1774	1527	[2105588, 2105599]	1781	glyoxalase family protein	2105725	2105186	'-'	'ORF'	132	'+'
861	1517	4668788	1431	1969	[4668786, 4668790]	3883	protein transporter, outer membrane fimbrial usher porin (FUP) family	4669152	4666798	'-'	'ORF'	364	'+'
282	1518	1465434	1639	1613	[1465439, 1465429]	1254	hypothetical protein	1465800	1465231	'-'	'ORF'	366	'+'
1467	1519	8332100	1732	1557	[8332102, 8332098]	6780	hypothetical protein	8332075	8331749	'-'	'NC'	-25	'-'
1518	1520	8608219	1557	1701	[8608226, 8608212]	7034	hypothetical protein	8608344	8609279	'+'	'NC'	-125	'-'
689	1521	3614607	1675	1601	[3614605, 3614610]	3089	bacterial transcription activator family protein	3614526	3614038	'-'	'NC'	-81	'-'
1210	1522	6821828	1622	1629	[6821833, 6821824]	5482	putative helicase	6821731	6823851	'+'	'ORF'	97	'+'
1555	1523	8854456	1574	1696	[8854445, 8854467]	7252	exopolysaccharide synthesis protein ExoD	8854617	8853949	'-'	'ORF'	161	'+'
845	1524	4555046	1558	1743	[4555037, 4555056]	3789	3-oxoacid CoA-transferase family, subunit B	4555047	4554391	'-'	'ORF'	1	'+'
217	1525	1061323	1875	1519	[1061326, 1061320]	931	sensory box histidine kinase/response regulator	1061417	1063750	'+'	'NC'	-94	'-'
1054	1526	5913690	1597	1682	[5913695, 5913685]	4718	lipid-A-disaccharide synthase	5913292	5914443	'+'	'ORF'	398	'+'
28	1527	121682	1671	1626	[121680, 121685]	106	FG-GAP repeat domain protein	121721	123724	'+'	'NC'	-39	'-'
429	1528	2206182	1592	1691	[2206189, 2206176]	1882	putative helicase, ATP-dependent, intein-containing	2204780	2207596	'+'	'ORF'	1402	'+'
178	1529	871004	1761	1572	[870999, 871010]	762	hypothetical protein	871083	870796	'-'	'ORF'	79	'+'
111	1530	546115	1870	1530	[546116, 546115]	486	hypothetical protein	546168	546998	'+'	'NC'	-53	'-'
438	1531	2229159	1861	1534	[2229159, 2229160]	1902	hypothetical protein	2228942	2229127	'+'	'NC'	217	'+'
175	1532	852732	1580	1734	[852729, 852736]	746	hypothetical protein	852798	851704	'-'	'ORF'	66	'+'
322	1533	1656001	1722	1617	[1655997, 1656006]	1408	hypothetical protein	1655810	1656838	'+'	'ORF'	191	'+'
66	1534	320269	1645	1661	[320254, 320285]	268	hypothetical protein	320326	320850	'+'	'NC'	-57	'-'
1259	1535	7161193	1739	1611	[7161195, 7161192]	5784	pilin regulatory protein PilR	7161083	7159647	'-'	'NC'	-110	'-'
250	1536	1270132	1536	1843	[1270147, 1270117]	1089	ACT domain protein/phosphoserine phosphatase SerB	1270126	1271325	'+'	'ORF'	6	'+'
617	1537	3327538	1504	1920	[3327531, 3327545]	2855	hypothetical protein	3327512	3327303	'-'	'NC'	-26	'-'
221	1538	1096409	1896	1546	[1096438, 1096381]	953	glucose-6-phosphate 1-dehydrogenase	1096131	1094587	'-'	'NC'	-278	'-'
797	1539	4198712	1848	1567	[4198702, 4198722]	3602	hypothetical protein	4199289	4202144	'+'	'NC'	-577	'-'
280	1540	1459951	1539	1869	[1459946, 1459956]	1248	methyl-accepting chemotaxis protein	1460059	1461858	'+'	'NC'	-108	'-'
1368	1541	7736329	1514	1949	[7736314, 7736344]	6262	hypothetical protein	7736243	7735824	'-'	'NC'	-86	'-'
9	1542	47410	1805	1605	[47411, 47410]	41	glycosyl hydrolase, family 15	47274	49139	'+'	'ORF'	136	'+'
956	1543	5265489	1562	1841	[5265479, 5265500]	4295	patatin-like phospholipase family protein	5263436	5262357	'-'	'NC'	-2053	'-'
332	1544	1712998	1827	1602	[1712993, 1713004]	1453	hypothetical protein	1713542	1714495	'+'	'NC'	-544	'-'
1372	1545	7754521	1648	1712	[7754535, 7754508]	6279	hypothetical protein	7754663	7755337	'+'	'NC'	-142	'-'
1397	1546	7934393	1545	1908	[7934397, 7934390]	6431	cardiolipin synthetase domain protein	7934625	7933816	'-'	'ORF'	232	'+'
776	1547	4086702	1904	1569	[4086701, 4086704]	3508	GTP-binding protein LepA	4086802	4088613	'+'	'NC'	-100	'-'
815	1548	4350012	1629	1736	[4350016, 4350008]	3646	isochorismate synthase DhbC	4349990	4348746	'-'	'NC'	-22	'-'
872	1549	4715419	1663	1716	[4715432, 4715407]	3918	glutamate synthase, small subunit	4715095	4716555	'+'	'ORF'	324	'+'
1546	1550	8797338	1886	1586	[8797344, 8797333]	7206	sensor histidine kinase/response regulator	8797341	8793202	'-'	'ORF'	3	'+'
771	1551	4075979	1616	1786	[4075978, 4075981]	3496	vegetative protein	4075771	4075118	'-'	'NC'	-208	'-'
674	1552	3555331	1868	1598	[3555331, 3555331]	3028	dihydroorotate oxidase	3556630	3555539	'-'	'NC'	1299	'+'
1369	1553	7736656	1661	1724	[7736656, 7736657]	6263	hypothetical protein	7736625	7737953	'+'	'ORF'	31	'+'
1106	1554	6219824	1618	1788	[6219826, 6219822]	4972	Holliday junction DNA helicase RuvA	6219904	6219296	'-'	'ORF'	80	'+'
389	1555	2041164	1593	1842	[2041162, 2041167]	1723	hypothetical protein	2041134	2041334	'+'	'ORF'	30	'+'
1554	1556	8846364	1764	1649	[8846359, 8846370]	7248	hypothetical protein	8846306	8845074	'-'	'NC'	-58	'-'
11	1557	64654	1664	1750	[64650, 64658]	57	hypothetical protein	64622	65146	'+'	'ORF'	32	'+'
1256	1558	7151581	1568	1942	[7151596, 7151566]	5775	type IV pilus biogenesis protein PilN	7151046	7150369	'-'	'NC'	-535	'-'
755	1559	3974364	1814	1643	[3974362, 3974367]	3419	sensor histidine kinase	3974396	3972921	'-'	'ORF'	32	'+'
925	1560	5078835	1659	1774	[5078840, 5078831]	4132	hypothetical protein	5078477	5078028	'-'	'NC'	-358	'-'
362	1561	1935639	1819	1651	[1935634, 1935644]	1632	hypothetical protein	1935949	1938681	'+'	'NC'	-310	'-'
1028	1562	5750355	1609	1879	[5750352, 5750359]	4596	non-ribosomal peptide synthase	5747862	5754008	'+'	'ORF'	2493	'+'
737	1563	3872445	1600	1915	[3872434, 3872457]	3329	tetratricopeptide repeat protein	3872883	3871504	'-'	'ORF'	438	'+'
914	1564	5001705	1826	1655	[5001702, 5001708]	4078	non-ribosomal peptide synthetase	5003320	5012466	'+'	'NC'	-1615	'-'
539	1565	2851242	1638	1837	[2851242, 2851243]	2444	hypothetical protein	2851327	2852235	'+'	'NC'	-85	'-'
761	1566	3996238	1791	1687	[3996226, 3996250]	3436	putative transcriptional regulator	3996365	3995733	'-'	'ORF'	127	'+'
978	1567	5415674	1595	1966	[5415674, 5415675]	4402	non-ribosomal peptide synthetase	5407416	5415644	'+'	'NC'	8258	'+'
519	1568	2692359	1594	1970	[2692359, 2692359]	2316	EF hand domain protein	2692253	2692927	'+'	'ORF'	106	'+'
448	1569	2291372	1614	1924	[2291369, 2291376]	1952	DNA repair protein RadC	2291079	2290354	'-'	'NC'	-293	'-'
129	1570	664038	1824	1681	[664051, 664026]	580	hypothetical protein	663974	664468	'+'	'ORF'	64	'+'
1167	1571	6568743	1790	1707	[6568735, 6568752]	5269	S1D (lysyl endopeptidase) subfamily C-terminal domain protein	6568611	6570320	'+'	'ORF'	132	'+'
1103	1572	6209944	1771	1715	[6209948, 6209941]	4964	putative lipoprotein	6209838	6209221	'-'	'NC'	-106	'-'
510	1573	2625492	1840	1668	[2625493, 2625492]	2263	methylmalonyl-CoA mutase	2626145	2623953	'-'	'ORF'	653	'+'
1484	1574	8416020	1758	1727	[8416024, 8416017]	6863	general secretion protein E N-terminal domain protein	8415686	8416576	'+'	'ORF'	334	'+'
1520	1575	8611824	1646	1880	[8611817, 8611831]	7039	putative lipoprotein	8612256	8615303	'+'	'NC'	-432	'-'
1344	1576	7641426	1744	1765	[7641426, 7641427]	6180	hypothetical protein	7642196	7642480	'+'	'NC'	-770	'-'
774	1577	4084665	1687	1835	[4084658, 4084672]	3506	NAD-dependent epimerase/dehydratase family protein	4084582	4085541	'+'	'ORF'	83	'+'
370	1578	1971526	1804	1714	[1971528, 1971525]	1670	hypothetical protein	1973317	1973508	'+'	'NC'	-1791	'-'
739	1579	3897796	1667	1873	[3897798, 3897794]	3353	hypothetical protein	3898260	3896950	'-'	'ORF'	464	'+'
1332	1580	7585175	1923	1654	[7585159, 7585192]	6140	hypothetical protein	7585585	7587027	'+'	'NC'	-410	'-'
313	1581	1611079	1937	1652	[1611094, 1611065]	1370	hypothetical protein	1611089	1610511	'-'	'ORF'	10	'+'
710	1582	3730844	1651	1955	[3730849, 3730840]	3183	putative serine/threonine protein kinase	3730998	3732152	'+'	'NC'	-154	'-'
746	1583	3934888	1768	1782	[3934875, 3934902]	3385	pantetheine-phosphate adenylyltransferase	3934642	3935124	'+'	'ORF'	246	'+'
1204	1584	6805417	1793	1784	[6805416, 6805419]	5466	peptidase, S1E (streptogrisin A) subfamily	6804817	6806523	'+'	'ORF'	600	'+'
713	1585	3748457	1957	1667	[3748464, 3748451]	3200	putative RNA polymerase-binding protein DksA	3748210	3748572	'+'	'ORF'	247	'+'
520	1586	2701096	1718	1893	[2701098, 2701094]	2322	hypothetical protein	2701022	2700720	'-'	'NC'	-74	'-'
1558	1587	8863326	1741	1865	[8863322, 8863330]	7259	CRISPR-associated protein Cas2	8862970	8862677	'-'	'NC'	-356	'-'
715	1588	3754733	1786	1816	[3754737, 3754729]	3205	putative endoribonuclease L-PSP	3754903	3755298	'+'	'NC'	-170	'-'
1068	1589	5991785	1785	1824	[5991792, 5991779]	4793	glycosyltransferase	5992055	5993263	'+'	'NC'	-270	'-'
352	1590	1828859	1733	1914	[1828859, 1828860]	1556	putative DNA-3-methyladenine glycosylase	1828401	1829075	'+'	'ORF'	458	'+'
793	1591	4178676	1895	1753	[4178667, 4178686]	3582	cold-shock protein CspD	4178800	4179003	'+'	'NC'	-124	'-'
1019	1592	5709470	1748	1899	[5709472, 5709468]	4573	DEAD/DEAH box helicase	5709250	5706701	'-'	'NC'	-220	'-'
196	1593	961610	1750	1903	[961599, 961621]	845	oxidoreductase, zinc-binding dehydrogenase family	962025	961039	'-'	'ORF'	415	'+'
1597	1594	9059177	1808	1838	[9059193, 9059161]	7437	heavy metal efflux pump, CzcA family	9059242	9056069	'-'	'ORF'	65	'+'
638	1595	3412758	1754	1919	[3412753, 3412763]	2915	putative adventurous gliding motility protein	3412771	3415611	'+'	'NC'	-13	'-'
1522	1596	8614802	1757	1925	[8614793, 8614812]	7040	putative outer membrane protein P1	8615331	8616524	'+'	'NC'	-529	'-'
860	1597	4668018	1860	1813	[4668005, 4668032]	3883	protein transporter, outer membrane fimbrial usher porin (FUP) family	4669152	4666798	'-'	'ORF'	1134	'+'
1535	1598	8720087	1893	1797	[8720089, 8720085]	7141	hypothetical protein	8719688	8720218	'+'	'ORF'	399	'+'
599	1599	3213808	1779	1944	[3213807, 3213810]	2759	molybdenum cofactor biosynthesis protein B	3213547	3214014	'+'	'ORF'	261	'+'
1203	1600	6800699	1815	1898	[6800705, 6800694]	5461	fatty acid desaturase family protein	6800758	6801846	'+'	'NC'	-59	'-'
1017	1601	5696966	1914	1812	[5696962, 5696971]	4564	2-oxoisovalerate dehydrogenase complex, E1 component, alpha subunit	5696942	5697952	'+'	'ORF'	24	'+'
808	1602	4270110	1846	1885	[4270103, 4270117]	3634	non-ribosomal peptide synthase	4267093	4284318	'+'	'ORF'	3017	'+'
191	1603	920963	1850	1889	[920964, 920962]	808	hypothetical protein	920930	921526	'+'	'ORF'	33	'+'
725	1604	3814968	1925	1825	[3814976, 3814960]	3262	glycosyltransferase 1 family protein	3814763	3815854	'+'	'ORF'	205	'+'
1378	1605	7795138	1934	1829	[7795139, 7795137]	6314	YdjC-like protein	7794183	7794932	'+'	'NC'	955	'+'
507	1606	2601769	1942	1874	[2601765, 2601774]	2252	putative arginine kinase	2602675	2601650	'-'	'ORF'	906	'+'
563	1607	2992204	288	1938	[2992205, 2992204]	2571	aminotransferase, class II	2992195	2993550	'+'	'ORF'	9	'+'
928	1608	5082553	1927	1946	[5082557, 5082550]	4137	hypothetical protein	5082919	5083239	'+'	'NC'	-366	'-'
	aPeaks are ranked according to their QuEST score, which is proportional to the sequence enrichment and therefore reflects the evidence for the peak [1].
	1. Valouev A, Johnson DS, Sundquist A, Medina C, Anton E, Batzoglou S, Myers RM, Sidow A: Genome-wide analysis of transcription factor binding sites based on ChIP-Seq data. Nat Methods 2008, 5(9):829-834.
