# Supplementary material for: Transcription factor MrpC binds to promoter regions of hundreds of developmentally-regulated genes in Myxococcus xanthus
Source: BMC Genomics. 2014 Dec 16;15:1123. doi: 10.1186/1471-2164-15-1123 (PMC4320627; doi:10.1186/1471-2164-15-1123)
Supplement: Supplementary file 7 — Additional file 7: Developmental genes associated with putative MrpC binding sites. The list of genes with a putative MrpC binding site between -400 and +100 relative to their predicted TSC, and known to be directly involved in fruiting body formation, down- or up-regulated during development, or designated as potentially interesting in Additional file 6. (XLS 50 KB) [file 12864_2014_6823_MOESM7_ESM.xls]

## Sheet: Sheet1
Additional file 7 Developmental genes associated with putative MrpC binding sites
Directly involveda	Down-regulatedb	Up-regulatedc	Potentially interestingd
0023 - pkn13	103	54	207
0712 - hpk37	213	62	228
0755 - pkn9	364	100	639
0930 - pktA5	452	106	731
0931 - espA	575	121	785
1014 - sdeK	645	179	962
1249 - sasS	647	207	1061
1467 - pkn1	818	228	1676
1710 - pkn8	1086	283	1795
2176 - pktE2	1176	372	1929
2491 - prw	1530	524	2030
2550 - pkn6	1563	644	2203
2680 - pskA12	1564	670	2252
3117 - fruA	1678	696	2526
3214 - actB	1724	717	2538
3290 - hpk8	1967	724	2539
3371 - nfsA	2016	736	2549
3378 - nfsH	2194	766	2681
5123 - mrpA	2213	798	2684
5125 - mrpC	2286	808	2685
5153 - crdA	2387	814	2902
5886 - pktD6	2485	912	2913
6209 - sigC	2526	928	2922
6500 - pktA1	2538	929	3122
6855 - espC	2539	930	3229
6889 - hthA	2661	931	3506
6996 - asgD	2786	947	3556
	2791	962	3596
	2837	994	3885
	2906	1007	3993
	2938	1014	4147
	3012	1065	4149
	3072	1094	4333
	3075	1125	4564
	3129	1358	4619
	3160	1501	4639
	3175	1525	4866
	3300	1553	5204
	3304	1600	5208
	3320	1632	5327
	3405	1633	5365
	3488	1656	5769
	3490	1688	5783
	3549	1710	5784
	3577	1752	6033
	3592	1816	6106
	3596	1909	6125
	3789	1917	6259
	3790	1924	6518
	4094	2015	6519
	4213	2031	6862
	4327	2081	6947
	4564	2146	6965
	4636	2326	7206
	4692	2639	7296
	4727	2680	7402
	4826	2694	7407
	4876	2884	7415
	4894	2905	7426
	4964	2913	7437
	5028	2922	7438
	5102	3036	7439
	5164	3037	7444
	5204	3076
	5300	3079
	5311	3089
	5724	3123
	5769	3259
	5799	3290
	5847	3367
	5855	3402
	5922	3533
	5928	3646
	5942	3647
	6086	3667
	6090	3685
	6247	3694
	6316	3696
	6352	3758
	6422	3822
	6468	3885
	6487	3948
	6517	3954
	6518	3968
	6660	4030
	6665	4054
	6720	4123
	6807	4260
	6843	4346
	6848	4446
	6849	4524
	7000	4547
	7034	4668
	7199	4893
	7407	5025
	7437	5101
		5155
		5391
		5402
		5483
		5628
		5819
		5835
		5861
		5975
		6012
		6144
		6209
		6315
		6366
		6440
		6463
		6535
		6543
		6599
		6734
		6756
		6770
		6815
		7001
		7002
		7024
		7035
		7102
		7108
		7222
		7231
		7258
		7265
		7296
		7297
		7325
		7353
aThe list of genes directly involved in fruiting body formation (Table S3 of [1]) was compared with the list of 1393 genes whose predicted start codon is near (i.e., between -400 and +100) a putative MrpC binding site. The MXAN number of the gene is followed by the gene name. Genes up-regulated during development based on microarray, lacZ fusion, RT-PCR, and/or immunoblot data are highlighted.
bThe list of genes down-regulated during development (Table S5 of [1]) was compared with the list of 1393 genes.
cThe list of genes up-regulated during development (Table S6 of [1]) was compared with the list of 1393 genes. Genes also in column A are highlighted.
dThe list of potentially interesting genes in Additional file 6 was compared with the list of 1393 genes. Genes also in column B or C are highlighted red or green, respectively.
References
1. Huntley S, Hamann N, Wegener-Feldbrugge S, Treuner-Lange A, Kube M, Reinhardt R, Klages S, Muller R, Ronning CM, Nierman WC et al: Comparative genomic analysis of fruiting body formation in Myxococcales. Mol Biol Evol 2010, 28:1083-1097.
